# Supplementary material for: Lactose-assimilating yeasts with high fatty acid accumulation uncovered by untargeted bioprospecting
Source: Appl Environ Microbiol. 2024 Dec 31;91(1):e01615-24. doi: 10.1128/aem.01615-24 (PMC11784187; doi:10.1128/aem.01615-24)
Supplement: Table S1 — Information on individual lactose-assimilating strains and their sources of isolation. [file aem.01615-24-s0003.txt]

Strain.ID	Species	Typestrain.ID	Query.Cover	E.Value	Percent.Identity	Accession.ID	Source.Category	Source.Type	State	Latin.Name	Sequence
16	Apiotrichum mycotoxinovorans	ACBR-HB-1175	1	0	100	NR_073335.1	Fruit	Lemon	Gombe	Citrus limon	TTAGTGATTGCCATCTTGGCTTAAACTATATCCATCTACACCTGTGAACCGTTTGATTGAATCTTCTGATTCAATTTTACAAACATTGTGTAATGAACGTCATTAGATCATAACATGAAAAAACTTTCAACAACGGATCTCTTGGCTCTCGCATCGATGAAGAACGCAGCGAAATGCGATAAGTAATGTGAATTGCAGAATTCAGTGAATCATCGAATCTTTGAACGCAACTTGCGCTCTCTGGTATTCCGGAGAGCATGCCTGTTTGAGTGTCATGAAATCTCAACCATTAGGGTTTCTTAATGGCTTGGATTTGGAGGTTGCCATTCTGAATGGCTCCTCTTAAAAGAGTTAGCGAGTTTAACTATTGCTATCTGGCGTAATAAGTTTCGCTGGAAT…
17	Apiotrichum mycotoxinovorans	ACBR-HB-1175	1	0	100	NR_073335.1	Water	Well Water	Borno	NA	ATTAGTGATTGCCATCTTGGCTTAAACTATATCCATCTACACCTGTGAACCGTTTGATTGAATCTTCTGATTCAATTTTACAAACATTGTGTAATGAACGTCATTAGATCATAACATGAAAAAACTTTCAACAACGGATCTCTTGGCTCTCGCATCGATGAAGAACGCAGCGAAATGCGATAAGTAATGTGAATTGCAGAATTCAGTGAATCATCGAATCTTTGAACGCAACTTGCGCTCTCTGGTATTCCGGAGAGCATGCCTGTTTGAGTGTCATGAAATCTCAACCATTAGGGTTTCTTAATGGCTTGGATTTGGAGGTTGCCATTCTGAATGGCTCCTCTTAAAAGAGTTAGCGAGTTTAACTATTGCTATCTGGCGTAATAAGTTTCGCTGGAA…
28	Apiotrichum mycotoxinovorans	ACBR-HB-1175	1	0	100	NR_073335.1	Water	River Water	Kogi	NA	ATTAGTGATTGCCATCTTGGCTTAAACTATATCCATCTACACCTGTGAACCGTTTGATTGAATCTTCTGATTCAATTTTACAAACATTGTGTAATGAACGTCATTAGATCATAACATGAAAAAACTTTCAACAACGGATCTCTTGGCTCTCGCATCGATGAAGAACGCAGCGAAATGCGATAAGTAATGTGAATTGCAGAATTCAGTGAATCATCGAATCTTTGAACGCAACTTGCGCTCTCTGGTATTCCGGAGAGCATGCCTGTTTGAGTGTCATGAAATCTCAACCATTAGGGTTTCTTAATGGCTTGGATTTGGAGGTTGCCATTCTGAATGGCTCCTCTTAAAAGAGTTAGCGAGTTTAACTATTGCTATCTGGCGTAATAAGTTTCGCTGGAA…
76	Apiotrichum mycotoxinovorans	ACBR-HB-1175	1	0	99.33	NR_073335.1	Fruit	Grapefruit	Anambra	Citrus paradisi	TGGCTTAAACTATATCCATNCTACACCTGTGAACCGTTTGATTNGAATCTTCTGATTCAATTNTTACAAACATTGTGTAATGAACGTCATTAGATCATAACATGAAAAAACTTTCAACAACGGATCTCTTGGCTCTCGCATCGATGAAGAACGCAGCGAAATGCGATAAGTAATGTGAATTGCAGAATTCAGTGAATCATCGAATCTTTGAACGCAACTTGCGCTCTCTGGTATTCCGGAGAGCATGCCTGTTTGAGTGTCATGAAATCTCAACCATTAGGGTTTCTTAATGGCTTGGATTTGGAGGTTGCCATTCTGAATGGCTCCTCTTAAAAGAGTTAGCGAGTTTAACTATTGCTATCTGGCGTAATAAGTTTCGCTGGAATGGTATTGTGAAGC…
80	Apiotrichum mycotoxinovorans	ACBR-HB-1175	1	0	100	NR_073335.1	Fruit	Orange	Taraba	Citrus aurantium	TTAGTGATTGCCATCTTGGCTTAAACTATATCCATCTACACCTGTGAACCGTTTGATTGAATCTTCTGATTCAATTTTACAAACATTGTGTAATGAACGTCATTAGATCATAACATGAAAAAACTTTCAACAACGGATCTCTTGGCTCTCGCATCGATGAAGAACGCAGCGAAATGCGATAAGTAATGTGAATTGCAGAATTCAGTGAATCATCGAATCTTTGAACGCAACTTGCGCTCTCTGGTATTCCGGAGAGCATGCCTGTTTGAGTGTCATGAAATCTCAACCATTAGGGTTTCTTAATGGCTTGGATTTGGAGGTTGCCATTCTGAATGGCTCCTCTTAAAAGAGTTAGCGAGTTTAACTATTGCTATCTGGCGTAATAAGTTTCGCTGGAAT…
100	Sungouiella intermedia	CBS-572	1	9e-152	97.14	NR_111248.1	Fruit	Guava	Niger	Psidium guajava	CATTAAAATATATTGACTACACTGTTTTTGAAGCAAACTTACTAATATATTATTTTTCAATAACCTAAAAAAATCAAAACTTTCAACAACGGATCTCTTGGTTCTCGCATCGATGAAGAACGCAGCGAATTGCGATACGTATCATGACTTGCAGACGTGAATCATCAATCTTTGAACGCACATTGCGCCTTGAGGTATTCCTCAAGGCATGCCTGTTTGAGCGTCGGCTCCCTTCAAACCCCCGGGTTTGGTGTTGCCTTCCGAAATATCACAGTTGTCGCAATACGTTACTTCAACTTTATTCTTTCGCCCTCA
13	Sungouiella intermedia	CBS-572	1	2e-144	95.31	NR_111248.1	Fruit	Watermelon	Kebbi	Citrullus vulgaris	ATTAAAATATATTGACTACACTGTTTTTGAAGCAAACTTAAAAAACCATTATTTTTCAACAACCTAAAAAAATCAAAACTTTCAACAACGGATCTCTTGGTTCTCGCATCGATGAAGAACGCAGCGAATTGCGATACGTATCATGACTTGCAGACGTGAATCATCAATCTTTGAACGCACATTGCGCCTTGAGGTATTCCTCAAGGCATGCCTGTTTGAGCGTCGGCTCCCTTCAAACCCCCGGGTTTGGTGTTGCCTTCCGAAATATCACAGTTGTCGCAATACGTTACTTCAACTTTATTCTTTCGCCCTCAAATCAG
14	Sungouiella intermedia	CBS-572	1	4e-140	95.19	NR_111248.1	Fruit	Watermelon	Kebbi	Citrullus vulgaris	TTAAAATATATTGACTACACTGTTTTTGAAGCAAACTTAAAAAACCATTATTTTTCAACAACCTAAAAAAATCAAAACTTTCAACAACGGATCTCTTGGTTCTCGCATCGATGAAGAACGCAGCGAATTGCGATACGTATCATGACTTGCAGACGTGAATCATCAATCTTTGAACGCACATTGCGCCTTGAGGTATTCCTCAAGGCATGCCTGTTTGAGCGTCGGCTCCCTTCAAACCCCCGGGTTTGGTGTTGCCTTCCGAAATATCACAGTTGTCGCAATACGTTACTTCAACTTTATTCTTTCGCCCTC
22	Sungouiella intermedia	CBS-572	1	2e-148	95.99	NR_111248.1	Fruit	Banana	Rivers	Musa acuminata	TAAAATATATTGACTACACTGTTTTTGAAGCAAACACATACCAATTTAAATTTCAATTTCTTTTAAAAATCAAAACTTTCAACAACGGATCTCTTGGTTCTCGCATCGATGAAGAACGCAGCGAATTGCGATACGTATCATGACTTGCAGACGTGAATCATCAATCTTTGAACGCACATTGCGCCTTGAGGTATTCCTCAAGGCATGCCTGTTTGAGCGTCGGCTCCCTTCAAACCCCCGGGTTTGGTGTTGCCTTCCGAAATATCACAGTTGTCGCAATACGTTACTTCAACTTTATTCTTTCGCCCTCAAATCAGGTAG
29	Sungouiella intermedia	CBS-572	1	3e-141	95.22	NR_111248.1	Fruit	Lime	Kogi	Citrus aurantifolia	TTAAAATATATTGACTACACTGTTTTTGAAGCAAACTTAAAAAACCATTATTTTTCAACAACCTAAAAAAATCAAAACTTTCAACAACGGATCTCTTGGTTCTCGCATCGATGAAGAACGCAGCGAATTGCGATACGTATCATGACTTGCAGACGTGAATCATCAATCTTTGAACGCACATTGCGCCTTGAGGTATTCCTCAAGGCATGCCTGTTTGAGCGTCGGCTCCCTTCAAACCCCCGGGTTTGGTGTTGCCTTCCGAAATATCACAGTTGTCGCAATACGTTACTTCAACTTTATTCTTTCGCCCTCAA
30	Sungouiella intermedia	CBS-572	1	4e-145	95.33	NR_111248.1	Fruit	Lime	Kogi	Citrus aurantifolia	TTAAAATATATTGACTACACTGTTTTTGAAGCAAACTTAAAAAACCATTATTTTTCAACAACCTAAAAAAATCAAAACTTTCAACAACGGATCTCTTGGTTCTCGCATCGATGAAGAACGCAGCGAATTGCGATACGTATCATGACTTGCAGACGTGAATCATCAATCTTTGAACGCACATTGCGCCTTGAGGTATTCCTCAAGGCATGCCTGTTTGAGCGTCGGCTCCCTTCAAACCCCCGGGTTTGGTGTTGCCTTCCGAAATATCACAGTTGTCGCAATACGTTACTTCAACTTTATTCTTTCGCCCTCAAATCAGGT
33	Sungouiella intermedia	CBS-572	1	3e-131	98.12	NR_111248.1	Water	Well Water	Borno	NA	ACTTACTAATATATTATTTTTCAATAACCTAAAAAAATCAAAACTTTCAACAACGGATCTCTTGGTTCTCGCATCGATGAAGAACGCAGCGAATTGCGATACGTATCATGACTTGCAGACGTGAATCATCAATCTTTGAACGCACATTGCGCCTTGAGGTATTCCTCAAGGCATGCCTGTTTGAGCGTCGGCTCCCTTCAAACCCCCGGGTTTGGTGTTGCCTTCCGAAATATCACAGTTGTCGCAATACGTTACTTCAACTTTAT
34	Sungouiella intermedia	CBS-572	1	1e-114	92.33	NR_111248.1	Fruit	Banana	Kebbi	Musa acuminata	ACGTATTGCGACAACTGTGATATTTCGGAAGGCAACACCAAACCCGGGGGTTTGAAGGGAGCCGACGCTCAAACAGGCATGCCTTGAGGAATACCTCAAGGCGCAATGTGCGTTCAAAGATTGATGATTCACGTCTGCAAGTCATGATACGTATCGCAATTCGCTGCGTTCTTCATCGATGCGAGAACCAAGAGATCCGTTGTTGAAAGTTTTGATTTTTTTAAGTTGATGAAATATAAAGGGTTATTAAGATTGGTTTCAAAACAGGGGAATCCATATATTTTAAT
39	Sungouiella intermedia	CBS-572	1	2e-148	97.09	NR_111248.1	Fruit	Datepalm, Yellow	Niger	Phoenix dactylifera	AAATATATTGACTACACTGTTTTTGAAGCAAACTTACTAATATATTATTTTTCAATAACCTAAAAAAATCAAAACTTTCAACAACGGATCTCTTGGTTCTCGCATCGATGAAGAACGCAGCGAATTGCGATACGTATCATGACTTGCAGACGTGAATCATCAATCTTTGAACGCACATTGCGCCTTGAGGTATTCCTCAAGGCATGCCTGTTTGAGCGTCGGCTCCCTTCAAACCCCCGGGTTTGGTGTTGCCTTCCGAAATATCACAGTTGTCGCAATACGTTACTTCAACTTTATTCTTTCGCCCTC
40	Sungouiella intermedia	CBS-572	1	3e-152	97.15	NR_111248.1	Fruit	Datepalm, Yellow	Niger	Phoenix dactylifera	CATTAAAATATATTGACTACACTGTTTTTGAAGCAAACTTACTAATATATTATTTTTCAATAACCTAAAAAAATCAAAACTTTCAACAACGGATCTCTTGGTTCTCGCATCGATGAAGAACGCAGCGAATTGCGATACGTATCATGACTTGCAGACGTGAATCATCAATCTTTGAACGCACATTGCGCCTTGAGGTATTCCTCAAGGCATGCCTGTTTGAGCGTCGGCTCCCTTCAAACCCCCGGGTTTGGTGTTGCCTTCCGAAATATCACAGTTGTCGCAATACGTTACTTCAACTTTATTCTTTCGCCCTCAA
44	Sungouiella intermedia	CBS-572	1	2e-139	95.22	NR_111248.1	Fruit	Mango	Federal Capital Territory	Mangifera indica	AAAATTAATTTATTACATTGTTTTTGAAGCAAACACTAATAACCATTAATATTCAATAACCTAAAAAAAATCAAAACTTTCAACAACGGATCTCTTGGTTCTCGCATCGATGAAGAACGCAGCGAATTGCGATACGTATCATGACTTGCAGACGTGAATCATCAATCTTTGAACGCACATTGCGCCTTGAGGTATTCCTCAAGGCATGCCTGTTTGAGCGTCGGCTCCCTTCAAACCCCCGGGTTTGGTGTTGCCTTCCGAAATATCACAGTTGTTGCAATACGTTACTTCAACTTTATTCTTTCGCCCTCA
49	Sungouiella intermedia	CBS-572	1	7e-138	95.13	NR_111248.1	Fruit	Guava	Federal Capital Territory	Psidium guajava	AAATATATTGACTACACTGTTTTTGAAGCAAACTTAAAAAACCATTATTTTTCAACAACCTAAAAAAATCAAAACTTTCAACAACGGATCTCTTGGTTCTCGCATCGATGAAGAACGCAGCGAATTGCGATACGTATCATGACTTGCAGACGTGAATCATCAATCTTTGAACGCACATTGCGCCTTGAGGTATTCCTCAAGGCATGCCTGTTTGAGCGTCGGCTCCCTTCAAACCCCCGGGTTTGGTGTTGCCTTCCGAAATATCACAGTTGTCGCAATACGTTACTTCAACTTTATTCTTTCGCCCT
75	Sungouiella intermedia	CBS-572	1	4e-155	97.2	NR_111248.1	Fruit	Lime	Anambra	Citrus aurantifolia	TAAAATATATTGACTACACTGTTTTTGAAGCAAACTTACTAAACCATTAATATTCAATTTCTTTTAAAAATCAAAACTTTCAACAACGGATCTCTTGGTTCTCGCATCGATGAAGAACGCAGCGAATTGCGATACGTATCATGACTTGCAGACGTGAATCATCAATCTTTGAACGCACATTGCGCCTTGAGGTATTCCTCAAGGCATGCCTGTTTGAGCGTCGGCTCCCTTCAAACCCCCGGGTTTGGTGTTGCCTTCCGAAATATCACAGTTGTCGCAATACGTTACTTCAACTTTATTCTTTCGCCCTCAAATCAGGTA
78	Sungouiella intermedia	CBS-572	1	3e-141	95.22	NR_111248.1	Fruit	Lime	Kogi	Citrus aurantifolia	ATTAAAATATATTGACTACACTGTTTTTGAAGCAAACTTAAAAAACCATTATTTTTCAACAACCTAAAAAAATCAAAACTTTCAACAACGGATCTCTTGGTTCTCGCATCGATGAAGAACGCAGCGAATTGCGATACGTATCATGACTTGCAGACGTGAATCATCAATCTTTGAACGCACATTGCGCCTTGAGGTATTCCTCAAGGCATGCCTGTTTGAGCGTCGGCTCCCTTCAAACCCCCGGGTTTGGTGTTGCCTTCCGAAATATCACAGTTGTCGCAATACGTTACTTCAACTTTATTCTTTCGCCCTCA
84	Sungouiella intermedia	CBS-572	1	2e-139	95.18	NR_111248.1	Beverage	Palm wine	Anambra	NA	taAAATATATTGACTACACTGTTTTTGAAGCAAACTTAAAAAACCATTATTTTTCAACAACCTAAAAAAATCAAAACTTTCAACAACGGATCTCTTGGTTCTCGCATCGATGAAGAACGCAGCGAATTGCGATACGTATCATGACTTGCAGACGTGAATCATCAATCTTTGAACGCACATTGCGCCTTGAGGTATTCCTCAAGGCATGCCTGTTTGAGCGTCGGCTCCCTTCAAACCCCCGGGTTTGGTGTTGCCTTCCGAAATATCACAGTTGTCGCAATACGTTACTTCAACTTTATTCTTTCGCCCTC
86	Sungouiella intermedia	CBS-572	1	2e-139	95.18	NR_111248.1	Fruit	Lime	Ebonyi	Citrus aurantifolia	TAAAATATATTGACTACACTGTTTTTGAAGCAAACTTAAAAAACCATTATTTTTCAACAACCTAAAAAAATCAAAACTTTCAACAACGGATCTCTTGGTTCTCGCATCGATGAAGAACGCAGCGAATTGCGATACGTATCATGACTTGCAGACGTGAATCATCAATCTTTGAACGCACATTGCGCCTTGAGGTATTCCTCAAGGCATGCCTGTTTGAGCGTCGGCTCCCTTCAAACCCCCGGGTTTGGTGTTGCCTTCCGAAATATCACAGTTGTCGCAATACGTTACTTCAACTTTATTCTTTCGCCCTC
87	Sungouiella intermedia	CBS-572	1	7e-143	95.83	NR_111248.1	Fruit	Pear	Delta	Dacryodes edulis	taAAATTAATTTATTACATTGTTTTTGAAGCAAACATACCAATTCTTTAAATTTCAACTTCTTTATTAATCAAAACTTTCAACAACGGATCTCTTGGTTCTCGCATCGATGAAGAACGCAGCGAATTGCGATACGTATCATGACTTGCAGACGTGAATCATCAATCTTTGAACGCACATTGCGCCTTGAGGTATTCCTCAAGGCATGCCTGTTTGAGCGTCGGCTCCCTTCAAACCCCCGGGTTTGGTGTTGCCTTCCGAAATATCACAGTTGTCGCAATACGTTACTTCAACTTATTCTTTCGCCCTCA
89	Sungouiella intermedia	CBS-572	1	2e-139	95.18	NR_111248.1	Fruit	Grapefruit	Anambra	Citrus paradisi	AAAATATATTGACTACACTGTTTTTGAAGCAAACTTAAAAAACCATTATTTTTCAACAACCTAAAAAAATCAAAACTTTCAACAACGGATCTCTTGGTTCTCGCATCGATGAAGAACGCAGCGAATTGCGATACGTATCATGACTTGCAGACGTGAATCATCAATCTTTGAACGCACATTGCGCCTTGAGGTATTCCTCAAGGCATGCCTGTTTGAGCGTCGGCTCCCTTCAAACCCCCGGGTTTGGTGTTGCCTTCCGAAATATCACAGTTGTCGCAATACGTTACTTCAACTTTATTCTTTCGCCCTCA
94	Sungouiella intermedia	CBS-572	1	2e-138	94.92	NR_111248.1	NA	NA	NA	NA	aAAATTATTGTATTACACTGTTTTTGAAGCAAACACTAATAACCATTAATATTCAATAACCTAAAAAAAATCAAAACTTTCAACAACGGATCTCTTGGTTCTCGCATCGATGAAGAACGCAGCGAATTGCGATACGTATCATGACTTGCAGACGTGAATCATCAATCTTTGAACGCACATTGCGCCTTGAGGTATTCCTCAAGGCATGCCTGTTTGAGCGTCGGCTCCCTTCAAACCCCCGGGTTTGGTGTTGCCTTCCGAAATATCACAGTTGTTGCAATACGTTACTTCAACTTTATTCTTTCGCCCTCAA
95	Sungouiella intermedia	CBS-572	1	1e-150	97.12	NR_111248.1	Fruit	Lime	Anambra	Citrus aurantifolia	TTAAAATATATTGACTACACTGTTTTTGAAGCAAACTTACTAATATATTATTTTTCAATAACCTAAAAAAATCAAAACTTTCAACAACGGATCTCTTGGTTCTCGCATCGATGAAGAACGCAGCGAATTGCGATACGTATCATGACTTGCAGACGTGAATCATCAATCTTTGAACGCACATTGCGCCTTGAGGTATTCCTCAAGGCATGCCTGTTTGAGCGTCGGCTCCCTTCAAACCCCCGGGTTTGGTGTTGCCTTCCGAAATATCACAGTTGTCGCAATACGTTACTTCAACTTTATTCTTTCGCCCTCA
119	Candida orthopsilosis	ATCC-96139	1	0	99.31	NR_130661.1	Nut	Coconut	Delta	Cocos nucifera	GAATGAAAGTGCTTAACTGCATTTTTTTTACACATGTGTTTTTCTTTTTTTTTGAAAACTTTGCTTTGGTGGGCCCATGGCCTGCCAGAGATTAAACTCAACCAAATTTTTATTTAAGTCAACTGATTAACTAATAGTCAAAACTTTCAACAACGGATCTCTTGGTTCTCGCATCGATGAAGAACGCAGCGAAATGCGATAAGTAATATGAATTGCAGATATTCGTGAATCATCGAATCTTTGAACGCACATTGCGCCCTTTGGTATTCCAAAGGGCATGCCTGTTTGAGCGTCATTTCTCCCTCAAACCTTCGGGTTTGGTGTTGAGCGATACGCTGGGTTTGCTTGAAAGAAAGGCGGAGTATAAACTAATGGATAGGTTTTTTTTCCACTCATTGG…
144	Candida palmioleophila	CBS-7418	1	0	99.82	NR_077076.1	Fruit	Orange	Rivers	Citrus aurantium	ATTACTGTATTCTAATTGCCAGCGCTTAATTGCGCGGCGATTAAACCTTACACACAATGTTTTTCTTTATTAGAAACTATTGCTTTGGCTTGGCTAAGAAATTAGTTGGGCCAGAGGTTTACACAAACTTCAATTTTTAATTGAATTGTTATTTAATACTTTGTCAATTTGTTGATTAAATTCAAACAATCTTCAAAACTTTCAACAACGGATCTCTTGGTTCTCGCATCGATGAAGAACGCAGCGAAATGCGATAAGTAATATGAATTGCAGATTTTCGTGAATCATCGAATCTTTGAACGCACATTGCGCCCTCTGGTATTCCAGAGGGCATGCCTGTTTGAGCGTCATTTCTCTCTCAAACCCTTGGGTTTGGTATTGAGTGATACTCTTAGTCGA…
145	Candida palmioleophila	CBS-7418	1	0	99.82	NR_077076.1	Fruit	Banana	Rivers	Musa acuminata	ATTACTGTATTCTAATTGCCAGCGCTTAATTGCGCGGCGATTAAACCTTACACACAATGTTTTTCTTTATTAGAAACTATTGCTTTGGCTTGGCTAAGAAATTAGTTGGGCCAGAGGTTTACACAAACTTCAATTTTTAATTGAATTGTTATTTAATACTTTGTCAATTTGTTGATTAAATTCAAACAATCTTCAAAACTTTCAACAACGGATCTCTTGGTTCTCGCATCGATGAAGAACGCAGCGAAATGCGATAAGTAATATGAATTGCAGATTTTCGTGAATCATCGAATCTTTGAACGCACATTGCGCCCTCTGGTATTCCAGAGGGCATGCCTGTTTGAGCGTCATTTCTCTCTCAAACCCTTGGGTTTGGTATTGAGTGATACTCTTAGTCGA…
146	Candida palmioleophila	CBS-7418	1	0	99.82	NR_077076.1	Fruit	Banana	Rivers	Musa acuminata	TACTGTATTCTAATTGCCAGCGCTTAATTGCGCGGCGATTAAACCTTACACACAATGTTTTTCTTTATTAGAAACTATTGCTTTGGCTTGGCTAAGAAATTAGTTGGGCCAGAGGTTTACACAAACTTCAATTTTTAATTGAATTGTTATTTAATACTTTGTCAATTTGTTGATTAAATTCAAACAATCTTCAAAACTTTCAACAACGGATCTCTTGGTTCTCGCATCGATGAAGAACGCAGCGAAATGCGATAAGTAATATGAATTGCAGATTTTCGTGAATCATCGAATCTTTGAACGCACATTGCGCCCTCTGGTATTCCAGAGGGCATGCCTGTTTGAGCGTCATTTCTCTCTCAAACCCTTGGGTTTGGTATTGAGTGATACTCTTAGTCGAAC…
225	Candida palmioleophila	CBS-7418	1	0	99.82	NR_077076.1	Fruit	Pineapple	Rivers	Ananas comosus	ATTACTGTATTCTAATTGCCAGCGCTTAATTGCGCGGCGATTAAACCTTACACACAATGTTTTTCTTTATTAGAAACTATTGCTTTGGCTTGGCTAAGAAATTAGTTGGGCCAGAGGTTTACACAAACTTCAATTTTTAATTGAATTGTTATTTAATACTTTGTCAATTTGTTGATTAAATTCAAACAATCTTCAAAACTTTCAACAACGGATCTCTTGGTTCTCGCATCGATGAAGAACGCAGCGAAATGCGATAAGTAATATGAATTGCAGATTTTCGTGAATCATCGAATCTTTGAACGCACATTGCGCCCTCTGGTATTCCAGAGGGCATGCCTGTTTGAGCGTCATTTCTCTCTCAAACCCTTGGGTTTGGTATTGAGTGATACTCTTAGTCGA…
235	Candida palmioleophila	CBS-7418	1	0	99.82	NR_077076.1	Fruit	Pineapple	Rivers	Ananas comosus	ATTACTGTATTCTAATTGCCAGCGCTTAATTGCGCGGCGATTAAACCTTACACACAATGTTTTTCTTTATTAGAAACTATTGCTTTGGCTTGGCTAAGAAATTAGTTGGGCCAGAGGTTTACACAAACTTCAATTTTTAATTGAATTGTTATTTAATACTTTGTCAATTTGTTGATTAAATTCAAACAATCTTCAAAACTTTCAACAACGGATCTCTTGGTTCTCGCATCGATGAAGAACGCAGCGAAATGCGATAAGTAATATGAATTGCAGATTTTCGTGAATCATCGAATCTTTGAACGCACATTGCGCCCTCTGGTATTCCAGAGGGCATGCCTGTTTGAGCGTCATTTCTCTCTCAAACCCTTGGGTTTGGTATTGAGTGATACTCTTAGTCGA…
88	Candida parapsilosis	ATCC-22019	1	0	100	NR_130673.1	Nut	Coconut	Delta	Cocos nucifera	CATTACAGAATGAAAAGTGCTTAACTGCATTTTTTCTTACACATGTGTTTTTCTTTTTTTGAAAACTTTGCTTTGGTAGGCCTTCTATATGGGGCCTGCCAGAGATTAAACTCAACCAAATTTTATTTAATGTCAACCGATTATTTAATAGTCAAAACTTTCAACAACGGATCTCTTGGTTCTCGCATCGATGAAGAACGCAGCGAAATGCGATAAGTAATATGAATTGCAGATATTCGTGAATCATCGAATCTTTGAACGCACATTGCGCCCTTTGGTATTCCAAAGGGCATGCCTGTTTGAGCGTCATTTCTCCCTCAAACCCTCGGGTTTGGTGTTGAGCGATACGCTGGGTTTGCTTGAAAGAAAGGCGGAGTATAAACTAATGGATAGGTTTTT…
222	Candida pseudocylindracea	CBS-10854	1	0	95.97	NR_173152.1	Fruit	Water Apple	Kwara	Syzygium jambos	GTTTTTGCGTGTGCTTAAGTGCACCGCATGTCTACACTGTGCGTACGCAACGAATATCTCCGGGGGCTATGCCTCCGGACGTTCAACTCAACAAACAGTTTTGTAATCAGTCATGAATACCACAAATATTCAAAACTTTCAACAACGGATCTCTTGGTTCTCGCATCGATGAAGAACGCAGCGAAATGCGATAAGTAATATGAATTGCAGATTTTCGTGAATCATCGAATCTTTGAACGCACATTGCGCCTTTTGGTATTCCAGAAGGCATGCCTGTTTGAGCGTCATTTCTCTCTCAAGGAGCAATCTTTGGTGTTGAGCGACACTCGTATGAGTCAGCTTGAAAGGGATTGGCAGTGGGTCGGCGAGTTGACATCTTTGTTAACTTCAATGTATTAG…
105	Sungouiella pseudointermedia	CBS-6918	1	9e-147	95.91	NR_155007.1	Fruit	Avocado pear	Federal Capital Territory	Persea americana	tCATTAAAATTTATTGTTTACATTGTTTTTGAAGCAAACTTAAAAAACCTTTAAATTTCAATTTCTTTAAAAATCAAAACTTTCAACAACGGATCTCTTGGTTCTCGCATCGATGAAGAACGCAGCGAATTGCGATACGTATCATGACTTGCAGACGTGAATCATCAATCTTTGAACGCACATTGCGCCTTGAGGTATTCCTCAAGGCATGCCTGTTTGAGCGTCGGCTCCCTTCAAACCCCCGGGTTTGGTGTTGCCTTCCGAAATATCACAGTTGTTGCAATACGTTACTTCAACTTTATTCTTTCGCCCTCAAAT
1	Sungouiella pseudointermedia	CBS-6918	1	8e-142	100	NR_155007.1	Fruit	Sugarcane	Ondo	Saccharum officinarum	AACTTACTAATATATTATTTTTCAATTTCTTTAAAAATCAAAACTTTCAACAACGGATCTCTTGGTTCTCGCATCGATGAAGAACGCAGCGAATTGCGATACGTATCATGACTTGCAGACGTGAATCATCAATCTTTGAACGCACATTGCGCCTTGAGGTATTCCTCAAGGCATGCCTGTTTGAGCGTCGGCTCCCTTCAAACCCCCGGGTTTGGTGTTGCCTTCCGAAATATCACAGTTGTCGCAATACGTTACTTCAACTTTATTCTT
20	Sungouiella pseudointermedia	CBS-6918	1	7e-163	99.68	NR_155007.1	Fruit	Datepalm	Federal Capital Territory	Phoenix dactylifera	taAAATATACTTATTACATTGTTTTTGAAGCAAACTTACTAATATATTATTTTTCAATTTCTTTTAAAAATCAAAACTTTCAACAACGGATCTCTTGGTTCTCGCATCGATGAAGAACGCAGCGAATTGCGATACGTATCATGACTTGCAGACGTGAATCATCAATCTTTGAACGCACATTGCGCCTTGAGGTATTCCTCAAGGCATGCCTGTTTGAGCGTCGGCTCCCTTCAAACCCCCGGGTTTGGTGTTGCCTTCCGAAATATCACAGTTGTCGCAATACGTTACTTCAACTTTATTCTTTCGCCCTCA
21	Sungouiella pseudointermedia	CBS-6918	1	7e-163	99.68	NR_155007.1	Fruit	Datepalm	Federal Capital Territory	Phoenix dactylifera	taAAATATACTTATTACATTGTTTTTGAAGCAAACTTACTAATATATTATTTTTCAATTTCTTTTAAAAATCAAAACTTTCAACAACGGATCTCTTGGTTCTCGCATCGATGAAGAACGCAGCGAATTGCGATACGTATCATGACTTGCAGACGTGAATCATCAATCTTTGAACGCACATTGCGCCTTGAGGTATTCCTCAAGGCATGCCTGTTTGAGCGTCGGCTCCCTTCAAACCCCCGGGTTTGGTGTTGCCTTCCGAAATATCACAGTTGTCGCAATACGTTACTTCAACTTTATTCTTTCGCCCTCA
23	Sungouiella pseudointermedia	CBS-6918	1	4e-160	98.74	NR_155007.1	Fruit	Datepalm, Red	Niger	Phoenix dactylifera	ttaAAATATACTTNATTACATTNGTTTTTGAAGCAAACTTNACTAATATATTATTTTTCAATTTNCTTTAAAAATCAAAACTTTCAACAACGGATCTCTTGGTTCTCGCATCGATGAAGAACGCAGCGAATTGCGATACGTATCATGACTTGCAGACGTGAATCATCAATCTTTGAACGCACATTGCGCCTTGAGGTATTCCTCAAGGCATGCCTGTTTGAGCGTCGGCTCCCTTCAAACCCCCGGGTTTGGTGTTGCCTTCCGAAATATCACAGTTGTCGCAATACGTTACTTCAACTTTATTCTTTCGCCCTCAA
24	Sungouiella pseudointermedia	CBS-6918	0.93	3e-126	99.59	NR_155007.1	Tree	Tree Bark of Mango	Plateau	Mangifera indica	ACTTAAAAAACCTTTAAATTTCAATTTCTTTAAAAATCAAAACTTTCAACAACGGATCTCTTGGTTCTCGCATCGATGAAGAACGCAGCGAATTGCGATACGTATCATGACTTGCAGACGTGAATCATCAATCTTTGAACGCACATTGCGCCTTGAGGTATTCCTCAAGGCATGCCTGTTTGAGCGTCGGCTCCCTTCAAACCCCCGGGTTTGGTGTTGCCTTCCGAAATATCACAGTTGTTGCAATACGTTACTTCAACTTT
254	Sungouiella pseudointermedia	CBS-6918	0.75	0	99.17	NR_155007.1	Vegetable	Cassava	Cross River	Manihot esculenta	TAAATATACTTATTACATTGTTTTTGAAGCAAACTTACTAATATATTATTTTTCAATTTCTTTAAAAATCAAAACTTTCAACAACGGATCTCTTGGTTCTCGCATCGATGAAGAACGCAGCGAATTGCGATACGTATCATGACTTGCAGACGTGAATCATCAATCTTTGAACGCACATTGCGCCTTGAGGTATTCCTCAAGGCATGCCTGTTTGAGCGTCGGCTCCCTTCAAACCCCCGGGTTTGGTGTTGCCTTCCGAAATATCACAGTTGTCGCAATACGTTACTTCAACTTTATTCTTTCGCCCTCAAATCAGGTAGGACTACCCGCTGAACTTAAGCATATCATAAAGCCGGAGGAAATATGCTTGCGTTGGGGATCCGCGGCTGCCCGCGGTCC…
255	Sungouiella pseudointermedia	CBS-6918	1	3e-166	100	NR_155007.1	Nut	Coconut	Kogi	Cocos nucifera	taAAATATACTTATTACATTGTTTTTGAAGCAAACTTACTAATATATTATTTTTCAATTTCTTTAAAAATCAAAACTTTCAACAACGGATCTCTTGGTTCTCGCATCGATGAAGAACGCAGCGAATTGCGATACGTATCATGACTTGCAGACGTGAATCATCAATCTTTGAACGCACATTGCGCCTTGAGGTATTCCTCAAGGCATGCCTGTTTGAGCGTCGGCTCCCTTCAAACCCCCGGGTTTGGTGTTGCCTTCCGAAATATCACAGTTGTCGCAATACGTTACTTCAACTTTATTCTTTCGCCCTCAAAT
257	Sungouiella pseudointermedia	CBS-6918	1	1e-140	100	NR_155007.1	Water	Tap Water	Federal Capital Territory	NA	CTTACTAATATATTATTTTTCAATTTCTTTAAAAATCAAAACTTTCAACAACGGATCTCTTGGTTCTCGCATCGATGAAGAACGCAGCGAATTGCGATACGTATCATGACTTGCAGACGTGAATCATCAATCTTTGAACGCACATTGCGCCTTGAGGTATTCCTCAAGGCATGCCTGTTTGAGCGTCGGCTCCCTTCAAACCCCCGGGTTTGGTGTTGCCTTCCGAAATATCACAGTTGTCGCAATACGTTACTTCAACTTTATTCTT
25	Sungouiella pseudointermedia	CBS-6918	1	1e-149	98.66	NR_155007.1	Tree	Tree Bark	Plateau	NA	ATTGTTTTTNGAAGCAAACTTACTAATATATTATTTTTCAATTTNCTTTAAAAATCAAAACTTTNNCAACAACGGATCTCTTGGTTCTCGCATCGATGAAGAACGCAGCGAATTGCGATACGTATCATGACTTGCAGACGTGAATCATCAATCTTTGAACGCACATTGCGCCTTGAGGTATTCCTCAAGGCATGCCTGTTTGAGCGTCGGCTCCCTTCAAACCCCCGGGTTTGGTGTTGCCTTCCGAAATATCACAGTTGTCGCAATACGTTACTTCAACTTTATTCTTTCGCCCTCA
265	Sungouiella pseudointermedia	CBS-6918	1	3e-157	98.4	NR_155007.1	Tree	Tree Exudate of Plantain	Lagos	Plantago majus	CATTAAAATATATTGACTACACTGTTTTTGAAGCAAACTTACTAATATATTATTTTTCAATTTCTTTAAAAATCAAAACTTTCAACAACGGATCTCTTGGTTCTCGCATCGATGAAGAACGCAGCGAATTGCGATACGTATCATGACTTGCAGACGTGAATCATCAATCTTTGAACGCACATTGCGCCTTGAGGTATTCCTCAAGGCATGCCTGTTTGAGCGTCGGCTCCCTTCAAACCCCCGGGTTTGGTGTTGCCTTCCGAAATATCAGAGTTGTCGCAATACGTTACTTCAACTTTATTCTTTCGCCCTC
26	Sungouiella pseudointermedia	CBS-6918	1	5e-164	99.07	NR_155007.1	Tree	Tree Bark	Plateau	NA	aatatacttattacattGTTTTTGAAGCAAACTTNACTAATATATTATTTTTCAATTTNCTTTAAAAATCAAAACTTTCAACAACGGATCTCTTNGGTTCTCGCATCGATGAAGAACGCAGCGAATTGCGATACGTATCATGACTTGCAGACGTGAATCATCAATCTTTGAACGCACATTGCGCCTTGAGGTATTCCTCAAGGCATGCCTGTTTGAGCGTCGGCTCCCTTCAAACCCCCGGGTTTGGTGTTGCCTTCCGAAATATCACAGTTGTCGCAATACGTTACTTCAACTTTATTCTTTCGCCCTCAAATCAGGTAG
27	Sungouiella pseudointermedia	CBS-6918	1	5e-139	100	NR_155007.1	Tree	Tree Bark	Plateau	NA	ACTTACTAATATATTATTTTTCAATTTCTTTAAAAATCAAAACTTTCAACAACGGATCTCTTGGTTCTCGCATCGATGAAGAACGCAGCGAATTGCGATACGTATCATGACTTGCAGACGTGAATCATCAATCTTTGAACGCACATTGCGCCTTGAGGTATTCCTCAAGGCATGCCTGTTTGAGCGTCGGCTCCCTTCAAACCCCCGGGTTTGGTGTTGCCTTCCGAAATATCACAGTTGTCGCAATACGTTACTTCAACTTTAT
2	Sungouiella pseudointermedia	CBS-6918	1	2e-153	100	NR_155007.1	Fruit	PawPaw	Ondo	Carica papaya	TTTTTGAAGCAAACTTACTAATATATTATTTTTCAATTTCTTTAAAAATCAAAACTTTCAACAACGGATCTCTTGGTTCTCGCATCGATGAAGAACGCAGCGAATTGCGATACGTATCATGACTTGCAGACGTGAATCATCAATCTTTGAACGCACATTGCGCCTTGAGGTATTCCTCAAGGCATGCCTGTTTGAGCGTCGGCTCCCTTCAAACCCCCGGGTTTGGTGTTGCCTTCCGAAATATCACAGTTGTCGCAATACGTTACTTCAACTTTATTCTTTCGCCCTCAA
31	Sungouiella pseudointermedia	CBS-6918	1	2e-163	100	NR_155007.1	Fruit	PawPaw	Anambra	Carica papaya	aAAATATACTTATTACATTGTTTTTGAAGCAAACTTACTAATATATTATTTTTCAATTTCTTTAAAAATCAAAACTTTCAACAACGGATCTCTTGGTTCTCGCATCGATGAAGAACGCAGCGAATTGCGATACGTATCATGACTTGCAGACGTGAATCATCAATCTTTGAACGCACATTGCGCCTTGAGGTATTCCTCAAGGCATGCCTGTTTGAGCGTCGGCTCCCTTCAAACCCCCGGGTTTGGTGTTGCCTTCCGAAATATCACAGTTGTCGCAATACGTTACTTCAACTTTATTCTTTCGCCCTC
32	Sungouiella pseudointermedia	CBS-6918	1	7e-158	98.41	NR_155007.1	Fruit	Sugarcane	Borno	Saccharum officinarum	CATTAAAATATATTGACTACACTGTTTTTGAAGCAAACTTACTAATATATTATTTTTCAATTTCTTTAAAAATCAAAACTTTCAACAACGGATCTCTTGGTTCTCGCATCGATGAAGAACGCAGCGAATTGCGATACGTATCATGACTTGCAGACGTGAATCATCAATCTTTGAACGCACATTGCGCCTTGAGGTATTCCTCAAGGCATGCCTGTTTGAGCGTCGGCTCCCTTCAAACCCCCGGGTTTGGTGTTGCCTTCCGAAATATCAGAGTTGTCGCAATACGTTACTTCAACTTTATTCTTTCGCCCTCA
35	Sungouiella pseudointermedia	CBS-6918	1	9e-157	98.4	NR_155007.1	Fruit	Sugarcane	Borno	Saccharum officinarum	TTAAAATATATTGACTACACTGTTTTTGAAGCAAACTTACTAATATATTATTTTTCAATTTCTTTAAAAATCAAAACTTTCAACAACGGATCTCTTGGTTCTCGCATCGATGAAGAACGCAGCGAATTGCGATACGTATCATGACTTGCAGACGTGAATCATCAATCTTTGAACGCACATTGCGCCTTGAGGTATTCCTCAAGGCATGCCTGTTTGAGCGTCGGCTCCCTTCAAACCCCCGGGTTTGGTGTTGCCTTCCGAAATATCAGAGTTGTCGCAATACGTTACTTCAACTTTATTCTTTCGCCCTCA
36	Sungouiella pseudointermedia	CBS-6918	1	5e-139	100	NR_155007.1	Insect	Caterpillar	Federal Capital Territory	Manduca quinquemaculata	AACTTACTAATATATTATTTTTCAATTTCTTTAAAAATCAAAACTTTCAACAACGGATCTCTTGGTTCTCGCATCGATGAAGAACGCAGCGAATTGCGATACGTATCATGACTTGCAGACGTGAATCATCAATCTTTGAACGCACATTGCGCCTTGAGGTATTCCTCAAGGCATGCCTGTTTGAGCGTCGGCTCCCTTCAAACCCCCGGGTTTGGTGTTGCCTTCCGAAATATCACAGTTGTCGCAATACGTTACTTCAACTTTA
38	Sungouiella pseudointermedia	CBS-6918	1	1e-159	100	NR_155007.1	Fruit	Barlett Pear	Niger	Pyrus communis	ACTTATTACATTGTTTTTGAAGCAAACTTACTAATATATTATTTTTCAATTTCTTTAAAAATCAAAACTTTCAACAACGGATCTCTTGGTTCTCGCATCGATGAAGAACGCAGCGAATTGCGATACGTATCATGACTTGCAGACGTGAATCATCAATCTTTGAACGCACATTGCGCCTTGAGGTATTCCTCAAGGCATGCCTGTTTGAGCGTCGGCTCCCTTCAAACCCCCGGGTTTGGTGTTGCCTTCCGAAATATCACAGTTGTCGCAATACGTTACTTCAACTTTATTCTTTCGCCCTC
41	Sungouiella pseudointermedia	CBS-6918	0.98	3e-121	97.29	NR_155007.1	Fruit	Datepalm, Yellow	Niger	Phoenix dactylifera	TAAAAAAATCAAAACTTTNCAACAACGGNATNCTNCTNTGGTTNCTCGCATCGATGAAGAACGCAGCGAATTGCGATACGTATCATGACTTGCAGACGTGAATCATCAATCTTTGAACGCACATTGCGCCTTGAGGTATTCCTCAAGGCATGCCTGTTTGAGCGTCGGCTCCCTTCAAACCCCCGGGTTTGGTGTTGCCTTCCGAAATATCACAGTTGTCGCNAATACGTTACTTCAACTTTATTCTTTCgCCCTCAAATC
42	Sungouiella pseudointermedia	CBS-6918	1	1e-165	100	NR_155007.1	Fruit	Datepalm, Yellow	Niger	Phoenix dactylifera	ATTAAAATATACTTATTACATTGTTTTTGAAGCAAACTTACTAATATATTATTTTTCAATTTCTTTAAAAATCAAAACTTTCAACAACGGATCTCTTGGTTCTCGCATCGATGAAGAACGCAGCGAATTGCGATACGTATCATGACTTGCAGACGTGAATCATCAATCTTTGAACGCACATTGCGCCTTGAGGTATTCCTCAAGGCATGCCTGTTTGAGCGTCGGCTCCCTTCAAACCCCCGGGTTTGGTGTTGCCTTCCGAAATATCACAGTTGTCGCAATACGTTACTTCAACTTTATTCTTTCGCCCTCA
43	Sungouiella pseudointermedia	CBS-6918	1	2e-169	100	NR_155007.1	Fruit	Datepalm, Yellow	Niger	Phoenix dactylifera	aaggatCATTAAAATATACTTATTACATTGTTTTTGAAGCAAACTTACTAATATATTATTTTTCAATTTCTTTAAAAATCAAAACTTTCAACAACGGATCTCTTGGTTCTCGCATCGATGAAGAACGCAGCGAATTGCGATACGTATCATGACTTGCAGACGTGAATCATCAATCTTTGAACGCACATTGCGCCTTGAGGTATTCCTCAAGGCATGCCTGTTTGAGCGTCGGCTCCCTTCAAACCCCCGGGTTTGGTGTTGCCTTCCGAAATATCACAGTTGTCGCAATACGTTACTTCAACTTTATTCTTTCGCCCTCA
45	Sungouiella pseudointermedia	CBS-6918	1	7e-143	95.82	NR_155007.1	Fruit	Pear	Federal Capital Territory	Dacryodes edulis	aAAATTTATTGTTTACATTGTTTTTGAAGCAAACTTAAAAAACCTTTAAATTTCAATTTCTTTAAAAATCAAAACTTTCAACAACGGATCTCTTGGTTCTCGCATCGATGAAGAACGCAGCGAATTGCGATACGTATCATGACTTGCAGACGTGAATCATCAATCTTTGAACGCACATTGCGCCTTGAGGTATTCCTCAAGGCATGCCTGTTTGAGCGTCGGCTCCCTTCAAACCCCCGGGTTTGGTGTTGCCTTCCGAAATATCACAGTTGTTGCAATACGTTACTTCAACTTTATTCTTTCGCCCTCAA
46	Sungouiella pseudointermedia	CBS-6918	1	3e-142	95.81	NR_155007.1	Fruit	Pear	Federal Capital Territory	Dacryodes edulis	TAAAATTTATTGTTTACATTGTTTTTGAAGCAAACTTAAAAAACCTTTAAATTTCAATTTCTTTAAAAATCAAAACTTTCAACAACGGATCTCTTGGTTCTCGCATCGATGAAGAACGCAGCGAATTGCGATACGTATCATGACTTGCAGACGTGAATCATCAATCTTTGAACGCACATTGCGCCTTGAGGTATTCCTCAAGGCATGCCTGTTTGAGCGTCGGCTCCCTTCAAACCCCCGGGTTTGGTGTTGCCTTCCGAAATATCACAGTTGTTGCAATACGTTACTTCAACTTTATTCTTTCGCCCTC
47	Sungouiella pseudointermedia	CBS-6918	1	4e-165	100	NR_155007.1	Fruit	Datepalm, Yellow	Niger	Phoenix dactylifera	TTAAAATATACTTATTACATTGTTTTTGAAGCAAACTTACTAATATATTATTTTTCAATTTCTTTAAAAATCAAAACTTTCAACAACGGATCTCTTGGTTCTCGCATCGATGAAGAACGCAGCGAATTGCGATACGTATCATGACTTGCAGACGTGAATCATCAATCTTTGAACGCACATTGCGCCTTGAGGTATTCCTCAAGGCATGCCTGTTTGAGCGTCGGCTCCCTTCAAACCCCCGGGTTTGGTGTTGCCTTCCGAAATATCACAGTTGTCGCAATACGTTACTTCAACTTTATTCTTTCGCCCTCA
48	Sungouiella pseudointermedia	CBS-6918	1	2e-163	100	NR_155007.1	Fruit	Datepalm, Red	Niger	Phoenix dactylifera	taAAATATACTTATTACATTGTTTTTGAAGCAAACTTACTAATATATTATTTTTCAATTTCTTTAAAAATCAAAACTTTCAACAACGGATCTCTTGGTTCTCGCATCGATGAAGAACGCAGCGAATTGCGATACGTATCATGACTTGCAGACGTGAATCATCAATCTTTGAACGCACATTGCGCCTTGAGGTATTCCTCAAGGCATGCCTGTTTGAGCGTCGGCTCCCTTCAAACCCCCGGGTTTGGTGTTGCCTTCCGAAATATCACAGTTGTCGCAATACGTTACTTCAACTTTATTCTTTCGCCCT
4	Sungouiella pseudointermedia	CBS-6918	1	1e-164	100	NR_155007.1	Fruit	Pineapple	Ondo	Ananas comosus	TTAAAATATACTTATTACATTGTTTTTGAAGCAAACTTACTAATATATTATTTTTCAATTTCTTTAAAAATCAAAACTTTCAACAACGGATCTCTTGGTTCTCGCATCGATGAAGAACGCAGCGAATTGCGATACGTATCATGACTTGCAGACGTGAATCATCAATCTTTGAACGCACATTGCGCCTTGAGGTATTCCTCAAGGCATGCCTGTTTGAGCGTCGGCTCCCTTCAAACCCCCGGGTTTGGTGTTGCCTTCCGAAATATCACAGTTGTCGCAATACGTTACTTCAACTTTATTCTTTCGCCCTC
52	Sungouiella pseudointermedia	CBS-6918	1	7e-163	99.68	NR_155007.1	Nut	Coconut	Kwara	Cocos nucifera	taAAATATACTTATTACATTGTTTTTGAAGCAAACTTACTAATATATTATTTTTCAATTTCTTTTAAAAATCAAAACTTTCAACAACGGATCTCTTGGTTCTCGCATCGATGAAGAACGCAGCGAATTGCGATACGTATCATGACTTGCAGACGTGAATCATCAATCTTTGAACGCACATTGCGCCTTGAGGTATTCCTCAAGGCATGCCTGTTTGAGCGTCGGCTCCCTTCAAACCCCCGGGTTTGGTGTTGCCTTCCGAAATATCACAGTTGTCGCAATACGTTACTTCAACTTTATTCTTTCGCCCTCA
53	Sungouiella pseudointermedia	CBS-6918	0.99	5e-118	100	NR_155007.1	Vegetable	Cassava	Kebbi	Manihot esculenta	TGAAGTAACGTATTGCGACAACTGTGATATTTCGGAAGGCAACACCAAACCCGGGGGTTTGAAGGGAGCCGACGCTCAAACAGGCATGCCTTGAGGAATACCTCAAGGCGCAATGTGCGTTCAAAGATTGATGATTCACGTCTGCAAGTCATGATACGTATCGCAATTCGCTGCGTTCTTCATCGATGCGAGAACCAAGAGATCCGTTGTTGAAAGTTTTGATTTTTTT
54	Sungouiella pseudointermedia	CBS-6918	0.97	2e-128	100	NR_155007.1	Fruit	Watermelon	Kebbi	Citrullus vulgaris	AACCTAAAAAAATCAAAACTTTCAACAACGGATCTCTTGGTTCTCGCATCGATGAAGAACGCAGCGAATTGCGATACGTATCATGACTTGCAGACGTGAATCATCAATCTTTGAACGCACATTGCGCCTTGAGGTATTCCTCAAGGCATGCCTGTTTGAGCGTCGGCTCCCTTCAAACCCCCGGGTTTGGTGTTGCCTTCCGAAATATCACAGTTGTCGCAATACGTTACTTCAACTTTATTCTTTCGCCCTC
57	Sungouiella pseudointermedia	CBS-6918	1	2e-159	98.73	NR_155007.1	Fruit	Lime	Akwa Ibom	Citrus aurantifolia	ttaAAATATATTGACTACACTGTTTTTGAAGCAAACTTACTAATATATTATTTTTCAATTTCTTTAAAAATCAAAACTTTCAACAACGGATCTCTTGGTTCTCGCATCGATGAAGAACGCAGCGAATTGCGATACGTATCATGACTTGCAGACGTGAATCATCAATCTTTGAACGCACATTGCGCCTTGAGGTATTCCTCAAGGCATGCCTGTTTGAGCGTCGGCTCCCTTCAAACCCCCGGGTTTGGTGTTGCCTTCCGAAATATCACAGTTGTCGCAATACGTTACTTCAACTTTATTCTTTCGCCCTCAAA
58	Sungouiella pseudointermedia	CBS-6918	1	3e-161	100	NR_155007.1	Fruit	Barlett Pear	Niger	Pyrus communis	TACTTATTACATTGTTTTTGAAGCAAACTTACTAATATATTATTTTTCAATTTCTTTAAAAATCAAAACTTTCAACAACGGATCTCTTGGTTCTCGCATCGATGAAGAACGCAGCGAATTGCGATACGTATCATGACTTGCAGACGTGAATCATCAATCTTTGAACGCACATTGCGCCTTGAGGTATTCCTCAAGGCATGCCTGTTTGAGCGTCGGCTCCCTTCAAACCCCCGGGTTTGGTGTTGCCTTCCGAAATATCACAGTTGTCGCAATACGTTACTTCAACTTTATTCTTTCGCCCTCAA
59	Sungouiella pseudointermedia	CBS-6918	1	3e-166	100	NR_155007.1	Fruit	Barlett Pear	Niger	Pyrus communis	ATTAAAATATACTTATTACATTGTTTTTGAAGCAAACTTACTAATATATTATTTTTCAATTTCTTTAAAAATCAAAACTTTCAACAACGGATCTCTTGGTTCTCGCATCGATGAAGAACGCAGCGAATTGCGATACGTATCATGACTTGCAGACGTGAATCATCAATCTTTGAACGCACATTGCGCCTTGAGGTATTCCTCAAGGCATGCCTGTTTGAGCGTCGGCTCCCTTCAAACCCCCGGGTTTGGTGTTGCCTTCCGAAATATCACAGTTGTCGCAATACGTTACTTCAACTTTATTCTTTCGCCCTCAA
5	Sungouiella pseudointermedia	CBS-6918	1	2e-96	99.48	NR_155007.1	Tree	Tree Bark	Ondo	NA	TTTAAAAATCAAAACTTTCAACAACGGATCTCTTGGTTCTCGCATCGATGAAGAACGCAGCGAATTGCGATACGTATCATGACTTGCAGACGTGAATCATCAATCTTTGAACGCACATTGCGCCTTGAGGTATTCCTCAAGGCATGCCTGTTTGAGCGTCGGCTCCCTTCAAANCCCCCGGGTTTGGTGTTG
64	Sungouiella pseudointermedia	CBS-6918	1	1e-164	100	NR_155007.1	Fruit	Orange	Ogun	Citrus aurantium	taAAATATACTTATTACATTGTTTTTGAAGCAAACTTACTAATATATTATTTTTCAATTTCTTTAAAAATCAAAACTTTCAACAACGGATCTCTTGGTTCTCGCATCGATGAAGAACGCAGCGAATTGCGATACGTATCATGACTTGCAGACGTGAATCATCAATCTTTGAACGCACATTGCGCCTTGAGGTATTCCTCAAGGCATGCCTGTTTGAGCGTCGGCTCCCTTCAAACCCCCGGGTTTGGTGTTGCCTTCCGAAATATCACAGTTGTCGCAATACGTTACTTCAACTTTATTCTTTCGCCCTCA
65	Sungouiella pseudointermedia	CBS-6918	1	5e-164	100	NR_155007.1	Fruit	Orange	Oyo	Citrus aurantium	CTTATTACATTGTTTTTGAAGCAAACTTACTAATATATTATTTTTCAATTTCTTTAAAAATCAAAACTTTCAACAACGGATCTCTTGGTTCTCGCATCGATGAAGAACGCAGCGAATTGCGATACGTATCATGACTTGCAGACGTGAATCATCAATCTTTGAACGCACATTGCGCCTTGAGGTATTCCTCAAGGCATGCCTGTTTGAGCGTCGGCTCCCTTCAAACCCCCGGGTTTGGTGTTGCCTTCCGAAATATCACAGTTGTCGCAATACGTTACTTCAACTTTATTCTTTCGCCCTCAAATCAGGT
66	Sungouiella pseudointermedia	CBS-6918	1	4e-165	100	NR_155007.1	Fruit	Orange	Oyo	Citrus aurantium	ATTAAAATATACTTATTACATTGTTTTTGAAGCAAACTTACTAATATATTATTTTTCAATTTCTTTAAAAATCAAAACTTTCAACAACGGATCTCTTGGTTCTCGCATCGATGAAGAACGCAGCGAATTGCGATACGTATCATGACTTGCAGACGTGAATCATCAATCTTTGAACGCACATTGCGCCTTGAGGTATTCCTCAAGGCATGCCTGTTTGAGCGTCGGCTCCCTTCAAACCCCCGGGTTTGGTGTTGCCTTCCGAAATATCACAGTTGTCGCAATACGTTACTTCAACTTTATTCTTTCGCCCTC
67	Sungouiella pseudointermedia	CBS-6918	1	2e-163	100	NR_155007.1	Fruit	Orange	Oyo	Citrus aurantium	aAAATATACTTATTACATTGTTTTTGAAGCAAACTTACTAATATATTATTTTTCAATTTCTTTAAAAATCAAAACTTTCAACAACGGATCTCTTGGTTCTCGCATCGATGAAGAACGCAGCGAATTGCGATACGTATCATGACTTGCAGACGTGAATCATCAATCTTTGAACGCACATTGCGCCTTGAGGTATTCCTCAAGGCATGCCTGTTTGAGCGTCGGCTCCCTTCAAACCCCCGGGTTTGGTGTTGCCTTCCGAAATATCACAGTTGTCGCAATACGTTACTTCAACTTTATTCTTTCGCCCTC
68	Sungouiella pseudointermedia	CBS-6918	1	2e-167	100	NR_155007.1	Soil	Soil	Niger	NA	ATTAAAATATACTTATTACATTGTTTTTGAAGCAAACTTACTAATATATTATTTTTCAATTTCTTTAAAAATCAAAACTTTCAACAACGGATCTCTTGGTTCTCGCATCGATGAAGAACGCAGCGAATTGCGATACGTATCATGACTTGCAGACGTGAATCATCAATCTTTGAACGCACATTGCGCCTTGAGGTATTCCTCAAGGCATGCCTGTTTGAGCGTCGGCTCCCTTCAAACCCCCGGGTTTGGTGTTGCCTTCCGAAATATCACAGTTGTCGCAATACGTTACTTCAACTTTATTCTTTCGCCCTCAAAT
69	Sungouiella pseudointermedia	CBS-6918	1	2e-163	100	NR_155007.1	Water	Rain Water	Niger	NA	aAAATATACTTATTACATTGTTTTTGAAGCAAACTTACTAATATATTATTTTTCAATTTCTTTAAAAATCAAAACTTTCAACAACGGATCTCTTGGTTCTCGCATCGATGAAGAACGCAGCGAATTGCGATACGTATCATGACTTGCAGACGTGAATCATCAATCTTTGAACGCACATTGCGCCTTGAGGTATTCCTCAAGGCATGCCTGTTTGAGCGTCGGCTCCCTTCAAACCCCCGGGTTTGGTGTTGCCTTCCGAAATATCACAGTTGTCGCAATACGTTACTTCAACTTTATTCTTTCGCCCTC
70	Sungouiella pseudointermedia	CBS-6918	1	1e-165	100	NR_155007.1	Fruit	Datepalm, Red	Niger	Phoenix dactylifera	ATTAAAATATACTTATTACATTGTTTTTGAAGCAAACTTACTAATATATTATTTTTCAATTTCTTTAAAAATCAAAACTTTCAACAACGGATCTCTTGGTTCTCGCATCGATGAAGAACGCAGCGAATTGCGATACGTATCATGACTTGCAGACGTGAATCATCAATCTTTGAACGCACATTGCGCCTTGAGGTATTCCTCAAGGCATGCCTGTTTGAGCGTCGGCTCCCTTCAAACCCCCGGGTTTGGTGTTGCCTTCCGAAATATCACAGTTGTCGCAATACGTTACTTCAACTTTATTCTTTCGCCCTCA
71	Sungouiella pseudointermedia	CBS-6918	1	9e-157	98.4	NR_155007.1	Tree	Tree Exudate of Plantain	Lagos	Plantago majus	TAAAATATATTGACTACACTGTTTTTGAAGCAAACTTACTAATATATTATTTTTCAATTTCTTTAAAAATCAAAACTTTCAACAACGGATCTCTTGGTTCTCGCATCGATGAAGAACGCAGCGAATTGCGATACGTATCATGACTTGCAGACGTGAATCATCAATCTTTGAACGCACATTGCGCCTTGAGGTATTCCTCAAGGCATGCCTGTTTGAGCGTCGGCTCCCTTCAAACCCCCGGGTTTGGTGTTGCCTTCCGAAATATCAGAGTTGTCGCAATACGTTACTTCAACTTTATTCTTTCGCCCTCAA
72	Sungouiella pseudointermedia	CBS-6918	1	3e-157	98.4	NR_155007.1	Fruit	Pear	Ebonyi	Dacryodes edulis	TTAAAATATATTGACTACACTGTTTTTGAAGCAAACTTACTAATATATTATTTTTCAATTTCTTTAAAAATCAAAACTTTCAACAACGGATCTCTTGGTTCTCGCATCGATGAAGAACGCAGCGAATTGCGATACGTATCATGACTTGCAGACGTGAATCATCAATCTTTGAACGCACATTGCGCCTTGAGGTATTCCTCAAGGCATGCCTGTTTGAGCGTCGGCTCCCTTCAAACCCCCGGGTTTGGTGTTGCCTTCCGAAATATCAGAGTTGTCGCAATACGTTACTTCAACTTTATTCTTTCGCCCTCAA
73	Sungouiella pseudointermedia	CBS-6918	1	4e-155	98.38	NR_155007.1	Fruit	Pear	Ebonyi	Dacryodes edulis	AAAATATATTGACTACACTGTTTTTGAAGCAAACTTACTAATATATTATTTTTCAATTTCTTTAAAAATCAAAACTTTCAACAACGGATCTCTTGGTTCTCGCATCGATGAAGAACGCAGCGAATTGCGATACGTATCATGACTTGCAGACGTGAATCATCAATCTTTGAACGCACATTGCGCCTTGAGGTATTCCTCAAGGCATGCCTGTTTGAGCGTCGGCTCCCTTCAAACCCCCGGGTTTGGTGTTGCCTTCCGAAATATCAGAGTTGTCGCAATACGTTACTTCAACTTTATTCTTTCGCCCTC
74	Sungouiella pseudointermedia	CBS-6918	0.98	5e-154	99.33	NR_155007.1	Fruit	Lime	Anambra	Citrus aurantifolia	ATTGACTACACTGTTTTTGAAGCAAACTTACTAATATATTATTTTTCAATTTCTTTAAAAATCAAAACTTTCAACAACGGATCTCTTGGTTCTCGCATCGATGAAGAACGCAGCGAATTGCGATACGTATCATGACTTGCAGACGTGAATCATCAATCTTTGAACGCACATTGCGCCTTGAGGTATTCCTCAAGGCATGCCTGTTTGAGCGTCGGCTCCCTTCAAACCCCCGGGTTTGGTGTTGCCTTCCGAAATATCAGAGTTGTCGCAATACGTTACTTCAACTTTATTCTTTCGCCCTCAA
77	Sungouiella pseudointermedia	CBS-6918	1	7e-158	98.71	NR_155007.1	Fruit	Sugarcane	Ondo	Saccharum officinarum	TTAAAATATATTGACTACACTGTTTTTGAAGCAAACTTACTAATATATTATTTTTCAATTTCTTTAAAAATCAAAACTTTCAACAACGGATCTCTTGGTTCTCGCATCGATGAAGAACGCAGCGAATTGCGATACGTATCATGACTTGCAGACGTGAATCATCAATCTTTGAACGCACATTGCGCCTTGAGGTATTCCTCAAGGCATGCCTGTTTGAGCGTCGGCTCCCTTCAAACCCCCGGGTTTGGTGTTGCCTTCCGAAATATCACAGTTGTCGCAATACGTTACTTCAACTTTATTCTTTCGCCCTC
7	Sungouiella pseudointermedia	CBS-6918	1	1e-165	100	NR_155007.1	Fruit	Guava	Niger	Psidium guajava	TTAAAATATACTTATTACATTGTTTTTGAAGCAAACTTACTAATATATTATTTTTCAATTTCTTTAAAAATCAAAACTTTCAACAACGGATCTCTTGGTTCTCGCATCGATGAAGAACGCAGCGAATTGCGATACGTATCATGACTTGCAGACGTGAATCATCAATCTTTGAACGCACATTGCGCCTTGAGGTATTCCTCAAGGCATGCCTGTTTGAGCGTCGGCTCCCTTCAAACCCCCGGGTTTGGTGTTGCCTTCCGAAATATCACAGTTGTCGCAATACGTTACTTCAACTTTATTCTTTCGCCCTCAA
81	Sungouiella pseudointermedia	CBS-6918	1	5e-164	100	NR_155007.1	Tree	Tree Exudate of Plantain	Lagos	Plantago majus	TAAAATATACTTATTACATTGTTTTTGAAGCAAACTTACTAATATATTATTTTTCAATTTCTTTAAAAATCAAAACTTTCAACAACGGATCTCTTGGTTCTCGCATCGATGAAGAACGCAGCGAATTGCGATACGTATCATGACTTGCAGACGTGAATCATCAATCTTTGAACGCACATTGCGCCTTGAGGTATTCCTCAAGGCATGCCTGTTTGAGCGTCGGCTCCCTTCAAACCCCCGGGTTTGGTGTTGCCTTCCGAAATATCACAGTTGTCGCAATACGTTACTTCAACTTTATTCTTTCGCCCTC
83	Sungouiella pseudointermedia	CBS-6918	1	1e-164	100	NR_155007.1	Fruit	Lime	Anambra	Citrus aurantifolia	taAAATATACTTATTACATTGTTTTTGAAGCAAACTTACTAATATATTATTTTTCAATTTCTTTAAAAATCAAAACTTTCAACAACGGATCTCTTGGTTCTCGCATCGATGAAGAACGCAGCGAATTGCGATACGTATCATGACTTGCAGACGTGAATCATCAATCTTTGAACGCACATTGCGCCTTGAGGTATTCCTCAAGGCATGCCTGTTTGAGCGTCGGCTCCCTTCAAACCCCCGGGTTTGGTGTTGCCTTCCGAAATATCACAGTTGTCGCAATACGTTACTTCAACTTTATTCTTTCGCCCTCA
85	Sungouiella pseudointermedia	CBS-6918	1	4e-165	100	NR_155007.1	Fruit	Shaddok	Oyo	Citrus maxima	TTAAAATATACTTATTACATTGTTTTTGAAGCAAACTTACTAATATATTATTTTTCAATTTCTTTAAAAATCAAAACTTTCAACAACGGATCTCTTGGTTCTCGCATCGATGAAGAACGCAGCGAATTGCGATACGTATCATGACTTGCAGACGTGAATCATCAATCTTTGAACGCACATTGCGCCTTGAGGTATTCCTCAAGGCATGCCTGTTTGAGCGTCGGCTCCCTTCAAACCCCCGGGTTTGGTGTTGCCTTCCGAAATATCACAGTTGTCGCAATACGTTACTTCAACTTTATTCTTTCGCCCTCA
90	Sungouiella pseudointermedia	CBS-6918	1	5e-164	100	NR_155007.1	Fruit	Lime	Anambra	Citrus aurantifolia	AAATATACTTATTACATTGTTTTTGAAGCAAACTTACTAATATATTATTTTTCAATTTCTTTAAAAATCAAAACTTTCAACAACGGATCTCTTGGTTCTCGCATCGATGAAGAACGCAGCGAATTGCGATACGTATCATGACTTGCAGACGTGAATCATCAATCTTTGAACGCACATTGCGCCTTGAGGTATTCCTCAAGGCATGCCTGTTTGAGCGTCGGCTCCCTTCAAACCCCCGGGTTTGGTGTTGCCTTCCGAAATATCACAGTTGTCGCAATACGTTACTTCAACTTTATTCTTTCGCCCTCAA
91	Sungouiella pseudointermedia	CBS-6918	1	4e-134	100	NR_155007.1	Soil	Soil	Federal Capital Territory	NA	CTTACTAATATATTATTTTTCAATTTCTTTAAAAATCAAAACTTTCAACAACGGATCTCTTGGTTCTCGCATCGATGAAGAACGCAGCGAATTGCGATACGTATCATGACTTGCAGACGTGAATCATCAATCTTTGAACGCACATTGCGCCTTGAGGTATTCCTCAAGGCATGCCTGTTTGAGCGTCGGCTCCCTTCAAACCCCCGGGTTTGGTGTTGCCTTCCGAAATATCACAGTTGTCGCAATACGTTACTTC
97	Sungouiella pseudointermedia	CBS-6918	1	4e-160	100	NR_155007.1	Fruit	Guava	Niger	Psidium guajava	ACTTATTACATTGTTTTTGAAGCAAACTTACTAATATATTATTTTTCAATTTCTTTAAAAATCAAAACTTTCAACAACGGATCTCTTGGTTCTCGCATCGATGAAGAACGCAGCGAATTGCGATACGTATCATGACTTGCAGACGTGAATCATCAATCTTTGAACGCACATTGCGCCTTGAGGTATTCCTCAAGGCATGCCTGTTTGAGCGTCGGCTCCCTTCAAACCCCCGGGTTTGGTGTTGCCTTCCGAAATATCACAGTTGTCGCAATACGTTACTTCAACTTTATTCTTTCGCCCTCA
98	Sungouiella pseudointermedia	CBS-6918	1	5e-164	100	NR_155007.1	Fruit	Guava	Niger	Psidium guajava	TAAAATATACTTATTACATTGTTTTTGAAGCAAACTTACTAATATATTATTTTTCAATTTCTTTAAAAATCAAAACTTTCAACAACGGATCTCTTGGTTCTCGCATCGATGAAGAACGCAGCGAATTGCGATACGTATCATGACTTGCAGACGTGAATCATCAATCTTTGAACGCACATTGCGCCTTGAGGTATTCCTCAAGGCATGCCTGTTTGAGCGTCGGCTCCCTTCAAACCCCCGGGTTTGGTGTTGCCTTCCGAAATATCACAGTTGTCGCAATACGTTACTTCAACTTTATTCTTTCGCCCTC
99	Sungouiella pseudointermedia	CBS-6918	1	7e-158	100	NR_155007.1	Fruit	Guava	Niger	Psidium guajava	TTATTACATTGTTTTTGAAGCAAACTTACTAATATATTATTTTTCAATTTCTTTAAAAATCAAAACTTTCAACAACGGATCTCTTGGTTCTCGCATCGATGAAGAACGCAGCGAATTGCGATACGTATCATGACTTGCAGACGTGAATCATCAATCTTTGAACGCACATTGCGCCTTGAGGTATTCCTCAAGGCATGCCTGTTTGAGCGTCGGCTCCCTTCAAACCCCCGGGTTTGGTGTTGCCTTCCGAAATATCACAGTTGTCGCAATACGTTACTTCAACTTTATTCTTTCGCCCT
9	Sungouiella pseudointermedia	CBS-6918	1	2e-169	100	NR_155007.1	Fruit	Pear	Anambra	Dacryodes edulis	taAAATATACTTATTACATTGTTTTTGAAGCAAACTTACTAATATATTATTTTTCAATTTCTTTAAAAATCAAAACTTTCAACAACGGATCTCTTGGTTCTCGCATCGATGAAGAACGCAGCGAATTGCGATACGTATCATGACTTGCAGACGTGAATCATCAATCTTTGAACGCACATTGCGCCTTGAGGTATTCCTCAAGGCATGCCTGTTTGAGCGTCGGCTCCCTTCAAACCCCCGGGTTTGGTGTTGCCTTCCGAAATATCACAGTTGTCGCAATACGTTACTTCAACTTTATTCTTTCGCCCTCAAATCAGGTA
129	Candida tropicalis	CBS-94	1	0	99.58	NR_111250.1	Fruit	PawPaw	Oyo	Carica papaya	CATTACTGATTTGCTTAATTGCACCACATGTGTTTTTTATTGAACAAATTTCTTTGGTGGCGGGAGCAATCCTACCGCCAGAGGTTATAACTAAACCAAACTTTTTATTTACAGTCAAACTTGATTTATTATTACAATAGTCAAAACTTTCAACAACGGATCTCTTGGTTCTCGCATCGATGAAGAACGCAGCGAAATGCGATACGTAATATGAATTGCAGATATTCGTGAATCATCGAATCTTTGAACGCACATTGCGCCCTTTGGTATTCCAAAGGGCATGCCTGTTTGAGCGTCATTTCTCCCTCAAACCCCCGGGTTTGGTGTTGAGCAATACGCTAGGTTTGTTTGAAAGAATTTAACGTGGAAACTTATTTTAAGCGACTTAGGTTTATCCAA…
164	Candida tropicalis	CBS-94	1	0	97.87	NR_111250.1	Vegetable	Carrot	Zamfara	Daucus carota	TACTGATTTGCTTAATTGCACCACATGTGTTTTTTTACTGAACAAATTTCTTTGGGGGCGGGAGCAATCCCACCGCCAAAGGTTATAACTAAACCAAACTTTTTATTTACAGTCAAACTTGATTTATTATTACAATAGTCAAAACTTTCAACAACGGATCTCTTGGTTCTCGCATCGATGAAAAACGCAGCGAAATGCGATACGTAATATGAATTGCAAATATTCGTGAATCATCGAATCTTTGAACGCACATTGCGCCCTTTGGTATTCCAAAGGGCATGCCTGTTTGAGCGTCATTTCTCCCTCAAACCCCTGGGTTTGGTGTTGAGCAATACGCTAGGTTTGTTTGAAAAAATTTAACGTGGAAACTTATTTTAAGCGACTTAGGTTTATCCAAAA…
169	Candida tropicalis	CBS-94	1	0	100	NR_111250.1	Water	Tap Water	Kwara	NA	TTACTGATTTGCTTAATTGCACCACATGTGTTTTTTATTGAACAAATTTCTTTGGTGGCGGGAGCAATCCTACCGCCAGAGGTTATAACTAAACCAAACTTTTTATTTACAGTCAAACTTGATTTATTATTACAATAGTCAAAACTTTCAACAACGGATCTCTTGGTTCTCGCATCGATGAAGAACGCAGCGAAATGCGATACGTAATATGAATTGCAGATATTCGTGAATCATCGAATCTTTGAACGCACATTGCGCCCTTTGGTATTCCAAAGGGCATGCCTGTTTGAGCGTCATTTCTCCCTCAAACCCCCGGGTTTGGTGTTGAGCAATACGCTAGGTTTGTTTGAAAGAATTTAACGTGGAAACTTATTTTAAGCGACTTAGGTTTATCCAAAA…
186	Candida tropicalis	CBS-94	1	0	97.29	NR_111250.1	Nut	Coconut	Bayelsa	Cocos nucifera	CATTACTGATTTGCTTAATTGCACCACATGTGTTTTTTATTGAACAAATTTCTTTGGTGGCGGGAGCAATCCTACCGCCAGAGGTTATAACTAAACCAAACTTTTTATTTACAGTCAAACTTGATTTATTATTACAATAGTCAAAACTTTCAACAACGGATCTCTTGGTTCTCGCATCGATGAAGAACGCAGCGAAATGCGATACGTAATATGAATTGCAGATATTCGTGAATCATCGAATCTTTGAACGCACATTGCGCCCTTTGGTATTCCAAAGGGCATGCCTGTTTGAGCGTCATTTCTCCCTCAAACCCCCGGGTTTGGTGTTGAGCAATACGCTAGGTTTGTTTGAAAGAATTTAACGTGGAAACTTATTTTAAGCGACTTAGGTTTATCCAA…
202	Candida tropicalis	CBS-94	1	0	99.57	NR_111250.1	Nut	Tiger Nut	Katsina	Cyperus esculentus	TTACTGATTTGCTTAATTGCACCACATGTGTTTTTTATTGAACAAATTTCTTTGGTGGCGGGAGCAATCCTACCGCCAGAGGTTATAACTAAACCAAACTTTTTATTTACAGTCAAACTTGATTTATTATTACAATAGTCAAAACTTTCAACAACGGATCTCTTGGTTCTCGCATCGATGAAGAACGCAGCGAAATGCGATACGTAATATGAATTGCAGATATTCGTGAATCATCGAATCTTTGAACGCACATTGCGCCCTTTGGTATTCCAAAGGGCATGCCTGTTTGAGCGTCATTTCTCCCTCAAACCCCCGGGTTTGGTGTTGAGCAATACGCTAGGTTTGTTTGAAAGAATTTAACGTGGAAACTTATTTTAAGCGACTTAGGTTTATCCAAAA…
221	Candida tropicalis	CBS-94	1	0	95.62	NR_111250.1	Fruit	Tangerine	Delta	Citrus tangerina	TACTGATTTGCTTAATTGCACCACATGTGTTTTTTTACTGAACAAATTTCTTTGGGGGCGGGAGCAATCCCACCGCCAAAGGTTATAACTAAACCAAACTTTTTATTTACAGTCAAACTTGATTTATTATTACAATAGTCAAAACTTTCAACAACGGATCTCTTGGTTCTCGCATCGATAAAAAACGCACCGAAATGCGATACGTAATATGAATTGCAAATATTCGTGAATCATCAAATCTTTGAACGCACATTGCGCCCTTTGGTATTCCAAAGGGCATGCCTGTTTGACCGTCATTTCTCCCTCAAACCCCTGGGTTTGGGGTTGACCAATACCCTAGGTTTGTTTGAAAAAATTTAACGGGAAAACTTATTTTAACCGACTTAGGTTTATCCAAAA…
241	Candida tropicalis	CBS-94	1	0	91.02	NR_111250.1	Fruit	Orange	Bayelsa	Citrus aurantium	TACTGATTTGCTTATTGCACCACATGTGTTTTTTTACTGAACAAATTTCTTTGGGGGCGGGAGCAACCCCCCCCCCGAAGGTTATAACTAAACCAAACTTTTTATTTACAGCCAAACTTGATTTATTATTACAATAGTCAAAACTTTCAACAACGGATCTCTGGGTCCTCGCATCGATAAAAAACCCACCGAAATGCGATCCCTAATATGAATTGCAAATATTCGGGAATCATCAAATCTTTGAACCCACTTTGCGCCCTTTGGAATTCCAAAGGCCAGGCCTGTTTGAGCGCCTTTTCCCCCTCAAACCCCTGGGTTTGGTGTTGACCAATACCCTAGGTTGGTTTGAAAAAATTTAACGGGAAAACTTATTTTAACCGACTTAGGTTTACCCAAAAA…
242	Candida tropicalis	CBS-94	1	0	96.8	NR_111250.1	Nut	Coconut	Bayelsa	Cocos nucifera	TTTTTTATTGAACAAATTTCTTTGGTGGCGGGAGCAATCCTACCGCCAGAGGTTATAACTAAACCAAACTTTTTATTTACAGTCAAACTTGATTTATTATTACAATAGTCAAAACTTTCAACAACGGATCTCTTGGTTCTCGCATCGATGAAGAACGCAGCGAAATGCGATACGTAATATGAATTGCAGATATTCGTGAATCATCGAATCTTTGAACGCACATTGCGCCCTTTGGTATTCCAAAGGGCATGCCTGTTTGAGCGTCATTTCTCCCTCAAACCCCCGGGTTTGGTGTTGAGCAATACGCTAGGTTTGTTTGAAAGAATTTAACGTGGAAACTTATTTTAAGCGACTTAGGTTTATCCAAAACGCTTAATTTGGTAGGGGGCCCCCCCATTT…
244	Candida tropicalis	CBS-94	1	0	95.03	NR_111250.1	Nut	Coconut	Bayelsa	Cocos nucifera	TACTGATTTGCTTAATTGCACCACATGTGTTTTTTTACTGAACAAATTTCTTTGGTGGCGGGAGCAATCCCCCCGCCGAAGGTTATAACTAAACCAAACTTTTTATTTACAGTCAAACTTGATTTATTATTACAATAGTCAAAACTTTCAACAACGGATCTCTGGGTTCTCGCATCGATAAAAAACGCACCGAAATGCGATCCGTAATATGAATTGCAAATATTCGGGAATCATCAAATCTTTGAACGCACATTGCGCCCTTTGGTATTCCAAAGGGCATGCCTGTTTGAGCGTCTTTTCTCCCTCAAACCCCTGGGTTTGGTGTTGACCAATACCCTAGGTTGGTTTGAAAAAATTTAACGGGAAAACTTATTTTAAGCGACTTAGGTTTATCCAAAA…
61	Candida tropicalis	CBS-94	1	0	100	NR_111250.1	Fruit	Pineapple	Delta	Ananas comosus	ATTACTGATTTGCTTAATTGCACCACATGTGTTTTTTATTGAACAAATTTCTTTGGTGGCGGGAGCAATCCTACCGCCAGAGGTTATAACTAAACCAAACTTTTTATTTACAGTCAAACTTGATTTATTATTACAATAGTCAAAACTTTCAACAACGGATCTCTTGGTTCTCGCATCGATGAAGAACGCAGCGAAATGCGATACGTAATATGAATTGCAGATATTCGTGAATCATCGAATCTTTGAACGCACATTGCGCCCTTTGGTATTCCAAAGGGCATGCCTGTTTGAGCGTCATTTCTCCCTCAAACCCCCGGGTTTGGTGTTGAGCAATACGCTAGGTTTGTTTGAAAGAATTTAACGTGGAAACTTATTTTAAGCGACTTAGGTTTATCCAAA…
62	Candida tropicalis	CBS-94	0.99	0	98.14	NR_111250.1	Fruit	Pineapple	Delta	Ananas comosus	TTACTGATTTGCTTAATTGCACCACATGTGTTTTTTATTGAACAAATTTCTTTGGTGGCGGGAGCAATCCTACCGCCAGAGGTTATAACTAAACCAAACTTTTTATTTACAGTCAAACTTGATTTATTATTACAATAGTCAAAACTTTCAACAACGGATCTCTTGGTTCTCGCATCGATGAAGAACGCAGCGAAATGCGATACGTAATATGAATTGCAGATATTCGTGAATCATCGAATCTTTGAACGCACATTGCGCCCTTTGGTATTCCAAAGGGCATGCCTGTTTGAGCGTCATTTCTCCCTCAAACCCCCGGGTTTGGTGTTGAGCAATACGCTAGGTTTGTTTGAAAGAATTTAACGTGGAAACTTATTTTAAGCGACTTAGGTTTATCCAAAA…
82	Candida tropicalis	CBS-94	0.99	0	96.48	NR_111250.1	Fruit	Tangerine	Delta	Citrus tangerina	ACATTACTGATTTGCTTAATTGCACCACATGTGTTTTTTTACTGAACAAATTTCTTTGGGGGGCGGGAGCAATCCCACCGCCAGAGGTTATAACTAAACCAAACTTTTTATTTACAGTCAAACTTGATTTATTATTACAATAGTCAAAACTTTCAACAACGGATCTCTGGGTTCTCGCATCGATAAAAAACGCAGCGAAATGCGATACGTAATATGAATTGCAAATATTCGTGAATCATCGAATCTTTGAACGCACATTGCGCCCTTTGGTATTCCAAAGGGCATGCCGGTTTGAGCGTCATTTCTCCCTCAAACCCCTGGGTTTGGGGTTGAGCAATACGCTAGGTTTGTTTGAAAAAATTTAACGGGAAAACTTATTTTAAGCGACTTAGGTTTATC…
3	Cutaneotrichosporon curvatum	CBS-570	1	0	99.78	NR_130657.1	Fruit	PawPaw	Ondo	Carica papaya	CATTAGTGATTTGCCTTCGGGCTAAACTATATCCATAACACCTGTGAACTGTTGATTGACTTCGGTCAATATTTTTACAAACATTGTGTAATGAACGTCATGTTATAATAACAAATATAACTTTCAACAACGGATCTCTTGGCTCTCGCATCGATGAAGAACGCAGCGAAATGCGATAAGTAATGTGAATTGCAGAATTCAGTGAATCATCGAATCTTTGAACGCAACTTGCGCTCTCTGGTATTCCGGAGAGCATGCCTGTTTGAGTGTCATGAAATCTCAACCATTAGGGTTTCTTAATGGCTTGGATTTGGACGTTTGCCAGTCAAATGGCTCGTCTTAAAAGAGTTAGTGAATTTAACATTTGTCTTCTGGCGTAATAAGTTTCGCTGGGCTGAT…
111	Cyberlindnera fabianii	CBS-5640	1	0	99.64	NR_149345.1	Tree	Tree Bark	Kogi	NA	tCATTTTAGTATCTTATGTTGCCTGCGCTTTAACTAGCGCGGCGACTAAAACCTTACACACAGTGCTTAGTTTTTTCTAACATTGCTTTGCGTGGAATAAGCCTAGCTTTTCTGCGCAGAGGTTATCAAAACACAAGATTTTTATATCTTTTATTACAAATTCTAGTCAAGAAGTTTTATTAAAAACAAATCTTCAAAACTTTCAACAACGGATCTCTTGGTTCTCGCAACGATGAAGAACGCAGCGAAATGCGATACGTAATGTGAATTGCAGGTTTTCGTGAATCATCGAATCTTTGAACGCATATTGCGCCCTTCGGTATTCCGAAGGGCATGCCTGTTTGAGCGTCATTTCTCTCTCAAACCTTCGGGTTTGGTATTGAGTGATACTCTCTTTCT…
161	Debaryomyces nepalensis	JCM-2095	1	0	99.65	NR_130651.1	Nut	Coconut	Bayelsa	Cocos nucifera	CATTACAGTATTCTTTTTGCCAGCGCTTAATTGCGCGGCGAAAAAACCTTACACACAGTGTTTTTTGTTATTACAAGAACTCTTGCTTTGGTCTGGACTAGAAATAGTTTGGGCCAGAGGTTTACTAAACTAAACTTCAATATTTATATTGAATTGTTATTTATTTTAATTGTCAATTTGTTGATTAAATTCAAAAAATCTTCAAAACTTTCAACAACGGATCTCTTGGTTCTCGCATCGATGAAGAACGCAGCGAAATGCGATAAGTAATATGAATTGCAGATTTTCGTGAATCATCGAATCTTTGAACGCACATTGCGCCCTTTGGTATTCCAAAGGGCATGCCTGTTTGAGCGTCATTTCTCTCTCAAACCTTCGGGTTTGGTATTGAGTGATACT…
177	Debaryomyces nepalensis	JCM-2095	0.99	0	99.64	NR_130651.1	Fruit	Lime	Anambra	Citrus aurantifolia	GTATTCTTTTTGCCAGCGCTTAATTGCGCGGCGAAAAAACCTTACACACAGTGTTTTTTGTTATTACAAGAACTCTTGCTTTGGTCTGGACTAGAAATAGTTTGGGCCAGAGGTTTACTAAACTAAACTTCAATATTTATATTGAATTGTTATTTATTTTAATTGTCAATTTGTTGATTAAATTCAAAAAATCTTCAAAACTTTCAACAACGGATCTCTTGGTTCTCGCATCGATGAAGAACGCAGCGAAATGCGATAAGTAATATGAATTGCAGATTTTCGTGAATCATCGAATCTTTGAACGCACATTGCGCCCTTTGGTATTCCAAAGGGCATGCCTGTTTGAGCGTCATTTCTCTCTCAAACCTTCGGGTTTGGTATTGAGTGATACTCTTAGTC…
199	Debaryomyces nepalensis	YINS4	0.97	0	94.61	KY694999.1	Water	Water	Anambra	NA	GGAATAGGGTCTTCACATGATTTGAGGTCAACTTGTGTATGTATATGATTGTGAGTGCTCGGAGCCTAGAATAGCCAGAGAAATATACCATTAAACTATTCAACGAGTTGGATAAACCTAATACATTGAAAGTCATATATCACTATCCAGTACCACTCATGCCAGTACATTTCAAGCTAACGCCTAGTTCGACTAAGAGTATCACTCAGTACCAAACCCGAAGGTTTGAGAGAGAAATGACGCTCAAACAGGCATGCCCTTTGGAATACCAAAGGGCGCGATGTGCGTTCAAAGATTCGATGATTCACAAAAATCTGCGTTCATATTACTTATCGCATTTCGCTGCGTTCTTCATCGATGCGATAACCTGAAGATCCGTTGTTGAAAGTTTTGAAGATT…
6	Debaryomyces nepalensis	KU60020.79	1	0	100	PP195923.1	Fruit	Sugarcane	Ondo	Saccharum officinarum	atCATTACAGTATTCTTTTTGCCAGCGCTTAATTGCGCGGCGAAAAAACCTTACACACAGTGTTTTTTGTTATTACAAGAACTCTTGCTTTGGTCTGGACTAGAAATAGTTTGGGCCAGAGGTTTACTGAACTAAACTTCAATATTTATATTGAATTGTTATTTATTTTAATTGTCAATTTGTTGATTAAATTCAAAAAATCTTCAAAACTTTCAACAACGGATCTCTTGGTTCTCGCATCGATGAAGAACGCAGCGAAATGCGATAAGTAATATGAATTGCAGATTTTCGTGAATCATCGAATCTTTGAACGCACATTGCGCCCTTTGGTATTCCAAAGGGCATGCCTGTTTGAGCGTCATTTCTCTCTCAAACCTTCGGGTTTGGTATTGAGTGATA…
51	Kodamaea ohmeri	CBS-5367	1	2e-168	98.5	NR_121464.1	Tree	Bark of Orange Tree	Rivers	Citrus aurantium	tCATTAACATAATATTNCTTACACACTGTTTTTTTACAACAAAACAAATCTATCTAAAAACAATTCTTTACAAGAAATTCTTAAAACTTTCAACAACGGATCTCTTGGTTCTCGCATCGATGAAGAACGCAGCGAAATGCGATACGTAATACGAATCGCAGCTCTCGGAATCATCGAATCTTTGAACGCACATTGCACCATTGGGTATTCCCAATGGTATGCTTGTTTGAGCGAATACTTCCCTAATCCTCACGGATTGTATTGTGTTTGCACGAAAATAATGACGACAGTACTCTACAAAACGGTACCGTCAGTACACTCATTTTTTTTCCT
60	Kodamaea ohmeri	CBS-5367	1	2e-163	98.46	NR_121464.1	Fruit	Pineapple	Delta	Ananas comosus	CATTAACATAATATTCTTACACACTGTTTTTTTACAACAAAACAAATCTATCTAAAAACAATTCTTTACAAGAAATTCTTAAAACTTTCAACAACGGATCTCTTGGTTCTCGCATCGATGAAGAACGCAGCGAAATGCGATACGTAATACGAATCGCAGCTCTCGGAATCATCGAATCTTTGAACGCACATTGCACCATTGGGTATTCCCAATGGTATGCTTGTTTGAGCGAATACTTCCCTAATCCTCACGGATTGTATTGTGTTTGCACGAAAATAATGACGACAGTACTCTACAAAACGGTACCGTCAGTACACTCATTTT
248	Kurtzmaniella quercitrusa	CBS-4412	0.99	0	96.82	NR_163508.1	Fruit	Tangerine	Bayelsa	Citrus tangerina	TACACACAGTGATTTCTTTCTTTGAAAACATTGCTTTGGTCTGGCGCAAGTTGGGCCAAAGGTTTATTAAACTTCAATTTTATTATTGAACTGTTATTTTAACATAAGTCAATTTGTTGATTAAATTCAAAAATCTTCAAAACTTTCAACAACGGATCTCTTGGTTCTCGCATCGATGAAGAACGCAGCGAATTGCGATAAGTAATATGAATTGCAGATTTTCGTGAATCATCGAATCTTTGAACGCACATTGCGCCCTTTGGTATTCCAAAGGGCATGCCTGTTTGAGCGTCATTTCTCTCTCAAATCTTCGGATTTGGTTTTGAGTGATACTCTTAGTCAGACTAAGCGTTTGCTTGAAAAGTATTGGCATGAGTGGTACTTTAGGTGCTAAACTGT…
104	Meyerozyma caribbica	CBS-9966	1	0	97.64	NR_149348.1	Nut	Coconut	Bayelsa	Cocos nucifera	GCGCTTACTGCGCGGCGAAACCTTACACACAGTGTCTTTTTGATACAGAACTCTTGCTTTGGTTTGGCCTAGAGATAGGTTGGGCCAGAGGTTTAACAAAACACAATTTAATTATTTTTATTGATAGTCAAATTTTGAATTAATCTTCAAAACTTTCAACAACGGATCTCTTGGTTCTCGCATCGATGAAGAACGCAGCGAAATGCGATAAGTAATATGGATTGCAGATTTTCGTGAATCATCGAATCTTTGAACGCACATTGCGCCCTCTGGTATTCCAGAAGGGATGCCTGTTTGAGCGTCATTTCTCTCTCAAACCCCCGGGTTTGGTATTGAGTGAAACTCTTAATCGAACTAGGCGTTTGCTTGAAAATATT
114	Meyerozyma caribbica	CBS-9966	1	0	99.62	NR_149348.1	Fruit	Tomato	Zamfara	Solanum lycopersicum	atCATTACAGTATTCTTTTGCCAGCGCTTAACTGCGCGGCGAAAAACCTTACACACAGTGTCTTTTTGATACAGAACTCTTGCTTTGGTTTGGCCTAGAAATAGGTTGGGCCAGAGGTTTAACAAAACACAATTTAATTATTTTTATTGATAGTCAAATTTTGAATTAATCTTCAAAACTTTCAACAACGGATCTCTTGGTTCTCGCATCGATGAAGAACGCAGCGAAATGCGATAAGTAATATGAATTGCAGATTTTCGTGAATCATCGAATCTTTGAACGCACATTGCGCCCTCTGGTATTCCAGAGGGCATGCCTGTTTGAGCGTCATTTCTCTCTCAAACCCCCGGGTTTGGTATTGAGTGATACTCTTAGTCGAACTAGGCGTTTGCTTGAAAA…
117	Meyerozyma caribbica	CBS-9966	1	0	100	NR_149348.1	Fruit	PawPaw	Ondo	Carica papaya	CTTACACACAGTGTCTTTTTGATACAGAACTCTTGCTTTGGTTTGGCCTAGAGATAGGTTGGGCCAGAGGTTTAACAAAACACAATTTAATTATTTTTATTGATAGTCAAATTTTGAATTAATCTTCAAAACTTTCAACAACGGATCTCTTGGTTCTCGCATCGATGAAGAACGCAGCGAAATGCGATAAGTAATATGAATTGCAGATTTTCGTGAATCATCGAATCTTTGAACGCACATTGCGCCCTCTGGTATTCCAGAGGGCATGCCTGTTTGAGCGTCATTTCTCTCTCAAACCCCCGGGTTTGGTATTGAGTGATACTCTTAGTCGAACTAGGCGTTTGCTTGAAAAGTATTGGCATGGGTAGTACTGGATAGTGCTGTCGACCTCTCAATGTA…
118	Meyerozyma caribbica	CBS-9966	1	0	99.81	NR_149348.1	Fruit	Lime	Oyo	Citrus aurantifolia	ATCATTACAGTATTCTTTTGCCAGCGCTTAACTGCGCGGCGAAAAACCTTACACACAGTGTCTTTTTGATACAGAACTCTTGCTTTGGTTTGGCCTAGAGATAGGTTGGGCCAGAGGTTTAACAAAACACAATTTAATTATTTTTATTGATAGTCAAATTTTGAATTAATCTTCAAAACTTTCAACAACGGATCTCTTGGTTCTCGCATCGATGAAGAACGCAGCGAAATGCGATAAGTAATATGAATTGCAGATTTTCGTGAATCATCGAATCTTTGAACGCACATTGCGCCCTCTGGTATTCCAGAGGGCATGCCTGTTTGAGCGTCATTTCTCTCTCAAACCCCCGGGTTTGGTATTGAGTGATACTCTTAGTCGAACTAGGCGTTTGCTTGAAAA…
120	Meyerozyma caribbica	CBS-9966	1	0	99.81	NR_149348.1	Fruit	Lime	Katsina	Citrus aurantifolia	CATTACAGTATTCTTTTGCCAGCGCTTAACTGCGCGGCGAAAAACCTTACACACAGTGTCTTTTTGATACAGAACTCTTGCTTTGGTTTGGCCTAGAGATAGGTTGGGCCAGAGGTTTAACAAAACACAATTTAATTATTTTTATTGATAGTCAAATTTTGAATTAATCTTCAAAACTTTCAACAACGGATCTCTTGGTTCTCGCATCGATGAAGAACGCAGCGAAATGCGATAAGTAATATGAATTGCAGATTTTCGTGAATCATCGAATCTTTGAACGCACATTGCGCCCTCTGGTATTCCAGAGGGCATGCCTGTTTGAGCGTCATTTCTCTCTCAAACCCCCGGGTTTGGTATTGAGTGATACTCTTAGTCGAACTAGGCGTTTGCTTGAAAAGT…
123	Meyerozyma caribbica	CBS-9966	1	0	99.81	NR_149348.1	Tree	Bark of Guava Tree	Bayelsa	Psidium guajava	ACAGTATTCTTTTGCCAGCGCTTAACTGCGCGGCGAAAAACCTTACACACAGTGTCTTTTTGATACAGAACTCTTGCTTTGGTTTGGCCTAGAGATAGGTTGGGCCAGAGGTTTAACAAAACACAATTTAATTATTTTTATTGATAGTCAAATTTTGAATTAATCTTCAAAACTTTCAACAACGGATCTCTTGGTTCTCGCATCGATGAAGAACGCAGCGAAATGCGATAAGTAATATGAATTGCAGATTTTCGTGAATCATCGAATCTTTGAACGCACATTGCGCCCTCTGGTATTCCAGAGGGCATGCCTGTTTGAGCGTCATTTCTCTCTCAAACCCCCGGGTTTGGTATTGAGTGATACTCTTAGTCGAACTAGGCGTTTGCTTGAAAAGTATTG…
125	Meyerozyma caribbica	CBS-9966	1	0	99.81	NR_149348.1	Honeycomb	Honeycomb	Ogun	NA	AGTATTCTTTTGCCAGCGCTTAACTGCGCGGCGAAAAACCTTACACACAGTGTCTTTTTGATACAGAACTCTTGCTTTGGTTTGGCCTAGAGATAGGTTGGGCCAGAGGTTTAACAAAACACAATTTAATTATTTTTATTGATAGTCAAATTTTGAATTAATCTTCAAAACTTTCAACAACGGATCTCTTGGTTCTCGCATCGATGAAGAACGCAGCGAAATGCGATAAGTAATATGAATTGCAGATTTTCGTGAATCATCGAATCTTTGAACGCACATTGCGCCCTCTGGTATTCCAGAGGGCATGCCTGTTTGAGCGTCATTTCTCTCTCAAACCCCCGGGTTTGGTATTGAGTGATACTCTTAGTCGAACTAGGCGTTTGCTTGAAAAGTATTGGC…
141	Meyerozyma caribbica	CBS-9966	0.99	0	99.63	NR_149348.1	Fruit	Cucumber	Bayelsa	Cucumis sativus	ATTACAGTATTCTTTTGCCAGCGCTTAACTGCGCGGCGAAAAACCTTACACACAGTGTCTTTTTGATACAGAACTCTTGCTTTGGTTTGGCCTAGAGATAGGTTGGGCCAGAGGTTTAACAAAACACAATTTAATTATTTTTATTGATAGTCAAATTTTGAATTAATCTTCAAAACTTTCAACAACGGATCTCTTGGTTCTCGCATCGATGAAGAACGCAGCGAAATGCGATAAGTAATATGAATTGCAGATTTTCGTGAATCATCGAATCTTTGAACGCACATTGCGCCCTCTGGTATTCCAGAGGGCATGCCTGTTTGAGCGTCATTTCTCTCTCAAACCCCCGGGTTTGGTATTGAGTGATACTCTTAGTCGAACTAGGCGTTTGCTTGAAAAGTA…
149	Meyerozyma caribbica	CBS-9966	1	0	99.63	NR_149348.1	Nut	Coconut	Delta	Cocos nucifera	ATTACAGTATTCTTTTGCCAGCGCTTAACTGCGCGGCGAAAAACCTTACACACAGTGTCTTTTTGATACAGAACTCTTGCTTTGGTTTGGCCTAGAGATAGGTTGGGCCAGAGGTTTAACAAAACACAATTTAATTATTTTTATTGATAGTCAAATTTTGAATTAATCTTCAAAACTTTCAACAACGGATCTCTTGGTTCTCGCATCGATGAAGAACGCAGCGAAATGCGATAAGTAATATGAATTGCAGATTTTCGTGAATCATCGAATCTTTGAACGCACATTGCGCCCTCTGGTATTCCAGAGGGCATGCCTGTTTGAGCGTCATTTCTCTCTCAAACCCCCGGGTTTGGTATTGAGTGATACTCTTAGTCGAACTAGGCGTTTGCTTGAAAAGTA…
150	Meyerozyma caribbica	CBS-9966	1	0	99.81	NR_149348.1	Tree	Bark of Orange Tree	Bayelsa	Citrus aurantium	ATTACAGTATTCTTTTGCCAGCGCTTAACTGCGCGGCGAAAAACCTTACACACAGTGTCTTTTTGATACAGAACTCTTGCTTTGGTTTGGCCTAGAGATAGGTTGGGCCAGAGGTTTAACAAAACACAATTTAATTATTTTTATTGATAGTCAAATTTTGAATTAATCTTCAAAACTTTCAACAACGGATCTCTTGGTTCTCGCATCGATGAAGAACGCAGCGAAATGCGATAAGTAATATGAATTGCAGATTTTCGTGAATCATCGAATCTTTGAACGCACATTGCGCCCTCTGGTATTCCAGAGGGCATGCCTGTTTGAGCGTCATTTCTCTCTCAAACCCCCGGGTTTGGTATTGAGTGATACTCTTAGTCGAACTAGGCGTTTGCTTGAAAAGTA…
151	Meyerozyma caribbica	CBS-9966	1	0	99.81	NR_149348.1	Tree	Bark of Guava Tree	Bayelsa	Psidium guajava	TACAGTATTCTTTTGCCAGCGCTTAACTGCGCGGCGAAAAACCTTACACACAGTGTCTTTTTGATACAGAACTCTTGCTTTGGTTTGGCCTAGAGATAGGTTGGGCCAGAGGTTTAACAAAACACAATTTAATTATTTTTATTGATAGTCAAATTTTGAATTAATCTTCAAAACTTTCAACAACGGATCTCTTGGTTCTCGCATCGATGAAGAACGCAGCGAAATGCGATAAGTAATATGAATTGCAGATTTTCGTGAATCATCGAATCTTTGAACGCACATTGCGCCCTCTGGTATTCCAGAGGGCATGCCTGTTTGAGCGTCATTTCTCTCTCAAACCCCCGGGTTTGGTATTGAGTGATACTCTTAGTCGAACTAGGCGTTTGCTTGAAAAGTATT…
152	Meyerozyma caribbica	CBS-9966	1	0	100	NR_149348.1	Tree	Bark of Guava Tree	Bayelsa	Psidium guajava	CATTACAGTATTCTTTTGCCAGCGCTTAACTGCGCGGCGAAAAACCTTACACACAGTGTCTTTTTGATACAGAACTCTTGCTTTGGTTTGGCCTAGAGATAGGTTGGGCCAGAGGTTTAACAAAACACAATTTAATTATTTTTATTGATAGTCAAATTTTGAATTAATCTTCAAAACTTTCAACAACGGATCTCTTGGTTCTCGCATCGATGAAGAACGCAGCGAAATGCGATAAGTAATATGAATTGCAGATTTTCGTGAATCATCGAATCTTTGAACGCACATTGCGCCCTCTGGTATTCCAGAGGGCATGCCTGTTTGAGCGTCATTTCTCTCTCAAACCCCCGGGTTTGGTATTGAGTGATACTCTTAGTCGAACTAGGCGTTTGCTTGAAAAGT…
153	Meyerozyma caribbica	CBS-9966	0.99	0	99.81	NR_149348.1	Soil	Farm Soil	Bayelsa	NA	TTACAGTATTCTTTTGCCAGCGCTTAACTGCGCGGCGAAAAACCTTACACACAGTGTCTTTTTGATACAGAACTCTTGCTTTGGTTTGGCCTAGAGATAGGTTGGGCCAGAGGTTTAACAAAACACAATTTAATTATTTTTATTGATAGTCAAATTTTGAATTAATCTTCAAAACTTTCAACAACGGATCTCTTGGTTCTCGCATCGATGAAGAACGCAGCGAAATGCGATAAGTAATATGAATTGCAGATTTTCGTGAATCATCGAATCTTTGAACGCACATTGCGCCCTCTGGTATTCCAGAGGGCATGCCTGTTTGAGCGTCATTTCTCTCTCAAACCCCCGGGTTTGGTATTGAGTGATACTCTTAGTCGAACTAGGCGTTTGCTTGAAAAGTAT…
154	Meyerozyma caribbica	CBS-9966	0.99	0	99.81	NR_149348.1	Fruit	Cucumber	Bayelsa	Cucumis sativus	ATTACAGTATTCTTTTGCCAGCGCTTAACTGCGCGGCGAAAAACCTTACACACAGTGTCTTTTTGATACAGAACTCTTGCTTTGGTTTGGCCTAGAGATAGGTTGGGCCAGAGGTTTAACAAAACACAATTTAATTATTTTTATTGATAGTCAAATTTTGAATTAATCTTCAAAACTTTCAACAACGGATCTCTTGGTTCTCGCATCGATGAAGAACGCAGCGAAATGCGATAAGTAATATGAATTGCAGATTTTCGTGAATCATCGAATCTTTGAACGCACATTGCGCCCTCTGGTATTCCAGAGGGCATGCCTGTTTGAGCGTCATTTCTCTCTCAAACCCCCGGGTTTGGTATTGAGTGATACTCTTAGTCGAACTAGGCGTTTGCTTGAAAAGTA…
157	Meyerozyma caribbica	CBS-9966	1	0	99.81	NR_149348.1	Fruit	Tangerine	Delta	Citrus tangerina	ATTACAGTATTCTTTTGCCAGCGCTTAACTGCGCGGCGAAAAACCTTACACACAGTGTCTTTTTGATACAGAACTCTTGCTTTGGTTTGGCCTAGAGATAGGTTGGGCCAGAGGTTTAACAAAACACAATTTAATTATTTTTATTGATAGTCAAATTTTGAATTAATCTTCAAAACTTTCAACAACGGATCTCTTGGTTCTCGCATCGATGAAGAACGCAGCGAAATGCGATAAGTAATATGAATTGCAGATTTTCGTGAATCATCGAATCTTTGAACGCACATTGCGCCCTCTGGTATTCCAGAGGGCATGCCTGTTTGAGCGTCATTTCTCTCTCAAACCCCCGGGTTTGGTATTGAGTGATACTCTTAGTCGAACTAGGCGTTTGCTTGAAAAGTA…
158	Meyerozyma caribbica	CBS-9966	1	0	99.62	NR_149348.1	Fruit	Pineapple	Delta	Ananas comosus	TACAGTATTCTTTTGCCAGCGCTTAACTGCGCGGCGAAAAACCTTACACACAGTGTCTTTTTGATACAGAACTCTTGCTTTGGTTTGGCCTAGAGATAGGTTGGGCCAGAGGTTTAACAAAACACAATTTAATTATTTTTATTGATAGTCAAATTTTGAATTAATCTTCAAAACTTTCAACAACGGATCTCTTGGTTCTCGCATCGATGAAGAACGCAGCGAAATGCGATAAGTAATATGAATTGCAGATTTTCGTGAATCATCGAATCTTTGAACGCACATTGCGCCCTCTGGTATTCCAGAGGGCATGCCTGTTTGAGCGTCATTTCTCTCTCAAACCCCCGGGTTTGGTATTGAGTGATACTCTTAGTCGAACTAGGCGTTTGCTTGAAAAGTATT…
159	Meyerozyma caribbica	CBS-9966	0.99	0	100	NR_149348.1	Fruit	Orange	Delta	Citrus aurantium	TTACAGTATTCTTTTGCCAGCGCTTAACTGCGCGGCGAAAAACCTTACACACAGTGTCTTTTTGATACAGAACTCTTGCTTTGGTTTGGCCTAGAGATAGGTTGGGCCAGAGGTTTAACAAAACACAATTTAATTATTTTTATTGATAGTCAAATTTTGAATTAATCTTCAAAACTTTCAACAACGGATCTCTTGGTTCTCGCATCGATGAAGAACGCAGCGAAATGCGATAAGTAATATGAATTGCAGATTTTCGTGAATCATCGAATCTTTGAACGCACATTGCGCCCTCTGGTATTCCAGAGGGCATGCCTGTTTGAGCGTCATTTCTCTCTCAAACCCCCGGGTTTGGTATTGAGTGATACTCTTAGTCGAACTAGGCGTTTGCTTGAAAAGTAT…
15	Meyerozyma caribbica	CBS-9966	0.99	0	99.81	NR_149348.1	Fruit	Sugarcane	Borno	Saccharum officinarum	TTACAGTATTCTTTTGCCAGCGCTTAACTGCGCGGCGAAAAACCTTACACACAGTGTCTTTTTGATACAGAACTCTTGCTTTGGTTTGGCCTAGAGATAGGTTGGGCCAGAGGTTTAACAAAACACAATTTAATTATTTTTATTGATAGTCAAATTTTGAATTAATCTTCAAAACTTTCAACAACGGATCTCTTGGTTCTCGCATCGATGAAGAACGCAGCGAAATGCGATAAGTAATATGAATTGCAGATTTTCGTGAATCATCGAATCTTTGAACGCACATTGCGCCCTCTGGTATTCCAGAGGGCATGCCTGTTTGAGCGTCATTTCTCTCTCAAACCCCCGGGTTTGGTATTGAGTGATACTCTTAGTCGAACTAGGCGTTTGCTTGAAAAGTAT…
162	Meyerozyma caribbica	CBS-9966	1	0	99.81	NR_149348.1	Fruit	Grapefruit	Delta	Citrus paradisi	CATTACAGTATTCTTTTGCCAGCGCTTAACTGCGCGGCGAAAAACCTTACACACAGTGTCTTTTTGATACAGAACTCTTGCTTTGGTTTGGCCTAGAGATAGGTTGGGCCAGAGGTTTAACAAAACACAATTTAATTATTTTTATTGATAGTCAAATTTTGAATTAATCTTCAAAACTTTCAACAACGGATCTCTTGGTTCTCGCATCGATGAAGAACGCAGCGAAATGCGATAAGTAATATGAATTGCAGATTTTCGTGAATCATCGAATCTTTGAACGCACATTGCGCCCTCTGGTATTCCAGAGGGCATGCCTGTTTGAGCGTCATTTCTCTCTCAAACCCCCGGGTTTGGTATTGAGTGATACTCTTAGTCGAACTAGGCGTTTGCTTGAAAAGT…
163	Meyerozyma caribbica	CBS-9966	0.99	0	99.63	NR_149348.1	Fruit	Grapefruit	Delta	Citrus paradisi	ATTACAGTATTCTTTTGCCAGCGCTTAACTGCGCGGCGAAAAACCTTACACACAGTGTCTTTTTGATACAGAACTCTTGCTTTGGTTTGGCCTAGAGATAGGTTGGGCCAGAGGTTTAACAAAACACAATTTAATTATTTTTATTGATAGTCAAATTTTGAATTAATCTTCAAAACTTTCAACAACGGATCTCTTGGTTCTCGCATCGATGAAGAACGCAGCGAAATGCGATAAGTAATATGAATTGCAGATTTTCGTGAATCATCGAATCTTTGAACGCACATTGCGCCCTCTGGTATTCCAGAGGGCATGCCTGTTTGAGCGTCATTTCTCTCTCAAACCCCCGGGTTTGGTATTGAGTGATACTCTTAGTCGAACTAGGCGTTTGCTTGAAAAGTA…
165	Meyerozyma caribbica	CBS-9966	1	0	99.81	NR_149348.1	Fruit	Watermelon	Zamfara	Citrullus vulgaris	TTACAGTATTCTTTTGCCAGCGCTTAACTGCGCGGCGAAAAACCTTACACACAGTGTCTTTTTGATACAGAACTCTTGCTTTGGTTTGGCCTAGAGATAGGTTGGGCCAGAGGTTTAACAAAACACAATTTAATTATTTTTATTGATAGTCAAATTTTGAATTAATCTTCAAAACTTTCAACAACGGATCTCTTGGTTCTCGCATCGATGAAGAACGCAGCGAAATGCGATAAGTAATATGAATTGCAGATTTTCGTGAATCATCGAATCTTTGAACGCACATTGCGCCCTCTGGTATTCCAGAGGGCATGCCTGTTTGAGCGTCATTTCTCTCTCAAACCCCCGGGTTTGGTATTGAGTGATACTCTTAGTCGAACTAGGCGTTTGCTTGAAAAGTAT…
170	Meyerozyma caribbica	CBS-9966	1	0	99.81	NR_149348.1	Fruit	Banana	Kaduna	Musa acuminata	ATTACAGTATTCTTTTGCCAGCGCTTAACTGCGCGGCGAAAAACCTTACACACAGTGTCTTTTTGATACAGAACTCTTGCTTTGGTTTGGCCTAGAGATAGGTTGGGCCAGAGGTTTAACAAAACACAATTTAATTATTTTTATTGATAGTCAAATTTTGAATTAATCTTCAAAACTTTCAACAACGGATCTCTTGGTTCTCGCATCGATGAAGAACGCAGCGAAATGCGATAAGTAATATGAATTGCAGATTTTCGTGAATCATCGAATCTTTGAACGCACATTGCGCCCTCTGGTATTCCAGAGGGCATGCCTGTTTGAGCGTCATTTCTCTCTCAAACCCCCGGGTTTGGTATTGAGTGATACTCTTAGTCGAACTAGGCGTTTGCTTGAAAAGTA…
171	Meyerozyma caribbica	CBS-9966	0.99	0	99.81	NR_149348.1	Fruit	Chinaberry	Sokoto	Melia azedarach	ATTACAGTATTCTTTTGCCAGCGCTTAACTGCGCGGCGAAAAACCTTACACACAGTGTCTTTTTGATACAGAACTCTTGCTTTGGTTTGGCCTAGAGATAGGTTGGGCCAGAGGTTTAACAAAACACAATTTAATTATTTTTATTGATAGTCAAATTTTGAATTAATCTTCAAAACTTTCAACAACGGATCTCTTGGTTCTCGCATCGATGAAGAACGCAGCGAAATGCGATAAGTAATATGAATTGCAGATTTTCGTGAATCATCGAATCTTTGAACGCACATTGCGCCCTCTGGTATTCCAGAGGGCATGCCTGTTTGAGCGTCATTTCTCTCTCAAACCCCCGGGTTTGGTATTGAGTGATACTCTTAGTCGAACTAGGCGTTTGCTTGAAAAGTA…
173	Meyerozyma caribbica	CBS-9966	1	0	99.81	NR_149348.1	Fruit	Orange	Oyo	Citrus aurantium	ATTACAGTATTCTTTTGCCAGCGCTTAACTGCGCGGCGAAAAACCTTACACACAGTGTCTTTTTGATACAGAACTCTTGCTTTGGTTTGGCCTAGAGATAGGTTGGGCCAGAGGTTTAACAAAACACAATTTAATTATTTTTATTGATAGTCAAATTTTGAATTAATCTTCAAAACTTTCAACAACGGATCTCTTGGTTCTCGCATCGATGAAGAACGCAGCGAAATGCGATAAGTAATATGAATTGCAGATTTTCGTGAATCATCGAATCTTTGAACGCACATTGCGCCCTCTGGTATTCCAGAGGGCATGCCTGTTTGAGCGTCATTTCTCTCTCAAACCCCCGGGTTTGGTATTGAGTGATACTCTTAGTCGAACTAGGCGTTTGCTTGAAAAGTA…
174	Meyerozyma caribbica	CBS-9966	1	0	99.62	NR_149348.1	Fruit	Shaddok	Oyo	Citrus maxima	TTACAGTATTCTTTTGCCAGCGCTTAACTGCGCGGCGAAAAACCTTACACACAGTGTCTTTTTGATACAGAACTCTTGCTTTGGTTTGGCCTAGAGATAGGTTGGGCCAGAGGTTTAACAAAACACAATTTAATTATTTTTATTGATAGTCAAATTTTGAATTAATCTTCAAAACTTTCAACAACGGATCTCTTGGTTCTCGCATCGATGAAGAACGCAGCGAAATGCGATAAGTAATATGAATTGCAGATTTTCGTGAATCATCGAATCTTTGAACGCACATTGCGCCCTCTGGTATTCCAGAGGGCATGCCTGTTTGAGCGTCATTTCTCTCTCAAACCCCCGGGTTTGGTATTGAGTGATACTCTTAGTCGAACTAGGCGTTTGCTTGAAAAGTAT…
175	Meyerozyma caribbica	CBS-9966	0.99	0	99.81	NR_149348.1	Fruit	Lime	Oyo	Citrus aurantifolia	ATTCTTTTGCCAGCGCTTAACTGCGCGGCGAAAAACCTTACACACAGTGTCTTTTTGATACAGAACTCTTGCTTTGGTTTGGCCTAGAGATAGGTTGGGCCAGAGGTTTAACAAAACACAATTTAATTATTTTTATTGATAGTCAAATTTTGAATTAATCTTCAAAACTTTCAACAACGGATCTCTTGGTTCTCGCATCGATGAAGAACGCAGCGAAATGCGATAAGTAATATGAATTGCAGATTTTCGTGAATCATCGAATCTTTGAACGCACATTGCGCCCTCTGGTATTCCAGAGGGCATGCCTGTTTGAGCGTCATTTCTCTCTCAAACCCCCGGGTTTGGTATTGAGTGATACTCTTAGTCGAACTAGGCGTTTGCTTGAAAAGTATTGGCATG…
181	Meyerozyma caribbica	CBS-9966	1	0	99.81	NR_149348.1	Tree	Tree Exudate	Niger	NA	tCATTACAGTATTCTTTTGCCAGCGCTTAACTGCGCGGCGAAAAACCTTACACACAGTGTCTTTTTGATACAGAACTCTTGCTTTGGTTTGGCCTAGAGATAGGTTGGGCCAGAGGTTTAACAAAACACAATTTAATTATTTTTATTGATAGTCAAATTTTGAATTAATCTTCAAAACTTTCAACAACGGATCTCTTGGTTCTCGCATCGATGAAGAACGCAGCGAAATGCGATAAGTAATATGAATTGCAGATTTTCGTGAATCATCGAATCTTTGAACGCACATTGCGCCCTCTGGTATTCCAGAGGGCATGCCTGTTTGAGCGTCATTTCTCTCTCAAACCCCCGGGTTTGGTATTGAGTGATACTCTTAGTCGAACTAGGCGTTTGCTTGAAAAG…
187	Meyerozyma caribbica	CBS-9966	1	0	99.81	NR_149348.1	Nut	Coconut	Bayelsa	Cocos nucifera	TACAGTATTCTTTTGCCAGCGCTTAACTGCGCGGCGAAAAACCTTACACACAGTGTCTTTTTGATACAGAACTCTTGCTTTGGTTTGGCCTAGAGATAGGTTGGGCCAGAGGTTTAACAAAACACAATTTAATTATTTTTATTGATAGTCAAATTTTGAATTAATCTTCAAAACTTTCAACAACGGATCTCTTGGTTCTCGCATCGATGAAGAACGCAGCGAAATGCGATAAGTAATATGAATTGCAGATTTTCGTGAATCATCGAATCTTTGAACGCACATTGCGCCCTCTGGTATTCCAGAGGGCATGCCTGTTTGAGCGTCATTTCTCTCTCAAACCCCCGGGTTTGGTATTGAGTGATACTCTTAGTCGAACTAGGCGTTTGCTTGAAAAGTATT…
193	Meyerozyma caribbica	CBS-9966	1	0	99.81	NR_149348.1	Fruit	Pineapple	Oyo	Ananas comosus	atCATTACAGTATTCTTTTGCCAGCGCTTAACTGCGCGGCGAAAAACCTTACACACAGTGTCTTTTTGATACAGAACTCTTGCTTTGGTTTGGCCTAGAGATAGGTTGGGCCAGAGGTTTAACAAAACACAATTTAATTATTTTTATTGATAGTCAAATTTTGAATTAATCTTCAAAACTTTCAACAACGGATCTCTTGGTTCTCGCATCGATGAAGAACGCAGCGAAATGCGATAAGTAATATGAATTGCAGATTTTCGTGAATCATCGAATCTTTGAACGCACATTGCGCCCTCTGGTATTCCAGAGGGCATGCCTGTTTGAGCGTCATTTCTCTCTCAAACCCCCGGGTTTGGTATTGAGTGATACTCTTAGTCGAACTAGGCGTTTGCTTGAAAA…
194	Meyerozyma caribbica	CBS-9966	1	0	99.81	NR_149348.1	Honeycomb	Honeycomb	Ogun	NA	tCATTACAGTATTCTTTTGCCAGCGCTTAACTGCGCGGCGAAAAACCTTACACACAGTGTCTTTTTGATACAGAACTCTTGCTTTGGTTTGGCCTAGAGATAGGTTGGGCCAGAGGTTTAACAAAACACAATTTAATTATTTTTATTGATAGTCAAATTTTGAATTAATCTTCAAAACTTTCAACAACGGATCTCTTGGTTCTCGCATCGATGAAGAACGCAGCGAAATGCGATAAGTAATATGAATTGCAGATTTTCGTGAATCATCGAATCTTTGAACGCACATTGCGCCCTCTGGTATTCCAGAGGGCATGCCTGTTTGAGCGTCATTTCTCTCTCAAACCCCCGGGTTTGGTATTGAGTGATACTCTTAGTCGAACTAGGCGTTTGCTTGAAAAG…
198	Meyerozyma caribbica	CBS-9966	0.99	0	99.63	NR_149348.1	Fruit	Orange	Abia	Citrus aurantium	CATTACAGTATTCTTTTGCCAGCGCTTAACTGCGCGGCGAAAAACCTTACACACAGTGTCTTTTTGATACAGAACTCTTGCTTTGGTTTGGCCTAGAGATAGGTTGGGCCAGAGGTTTAACAAAACACAATTTAATTATTTTTATTGATAGTCAAATTTTGAATTAATCTTCAAAACTTTCAACAACGGATCTCTTGGTTCTCGCATCGATGAAGAACGCAGCGAAATGCGATAAGTAATATGAATTGCAGATTTTCGTGAATCATCGAATCTTTGAACGCACATTGCGCCCTCTGGTATTCCAGAGGGCATGCCTGTTTGAGCGTCATTTCTCTCTCAAACCCCCGGGTTTGGTATTGAGTGATACTCTTAGTCGAACTAGGCGTTTGCTTGAAAAGT…
200	Meyerozyma caribbica	CBS-9966	1	0	99.81	NR_149348.1	Fruit	Lime	Delta	Citrus aurantifolia	GTATTCTTTTGCCAGCGCTTAACTGCGCGGCGAAAAACCTTACACACAGTGTCTTTTTGATACAGAACTCTTGCTTTGGTTTGGCCTAGAGATAGGTTGGGCCAGAGGTTTAACAAAACACAATTTAATTATTTTTATTGATAGTCAAATTTTGAATTAATCTTCAAAACTTTCAACAACGGATCTCTTGGTTCTCGCATCGATGAAGAACGCAGCGAAATGCGATAAGTAATATGAATTGCAGATTTTCGTGAATCATCGAATCTTTGAACGCACATTGCGCCCTCTGGTATTCCAGAGGGCATGCCTGTTTGAGCGTCATTTCTCTCTCAAACCCCCGGGTTTGGTATTGAGTGATACTCTTAGTCGAACTAGGCGTTTGCTTGAAAAGTATTGGCA…
201	Meyerozyma caribbica	CBS-9966	1	0	99.81	NR_149348.1	Soil	Farm Soil	Bayelsa	NA	atCATTACAGTATTCTTTTGCCAGCGCTTAACTGCGCGGCGAAAAACCTTACACACAGTGTCTTTTTGATACAGAACTCTTGCTTTGGTTTGGCCTAGAGATAGGTTGGGCCAGAGGTTTAACAAAACACAATTTAATTATTTTTATTGATAGTCAAATTTTGAATTAATCTTCAAAACTTTCAACAACGGATCTCTTGGTTCTCGCATCGATGAAGAACGCAGCGAAATGCGATAAGTAATATGAATTGCAGATTTTCGTGAATCATCGAATCTTTGAACGCACATTGCGCCCTCTGGTATTCCAGAGGGCATGCCTGTTTGAGCGTCATTTCTCTCTCAAACCCCCGGGTTTGGTATTGAGTGATACTCTTAGTCGAACTAGGCGTTTGCTTGAAAA…
204	Meyerozyma caribbica	CBS-9966	1	0	99.81	NR_149348.1	Fruit	Cucumber	Bayelsa	Cucumis sativus	AGTATTCTTTTGCCAGCGCTTAACTGCGCGGCGAAAAACCTTACACACAGTGTCTTTTTGATACAGAACTCTTGCTTTGGTTTGGCCTAGAGATAGGTTGGGCCAGAGGTTTAACAAAACACAATTTAATTATTTTTATTGATAGTCAAATTTTGAATTAATCTTCAAAACTTTCAACAACGGATCTCTTGGTTCTCGCATCGATGAAGAACGCAGCGAAATGCGATAAGTAATATGAATTGCAGATTTTCGTGAATCATCGAATCTTTGAACGCACATTGCGCCCTCTGGTATTCCAGAGGGCATGCCTGTTTGAGCGTCATTTCTCTCTCAAACCCCCGGGTTTGGTATTGAGTGATACTCTTAGTCGAACTAGGCGTTTGCTTGAAAAGTATTGGC…
205	Meyerozyma caribbica	CBS-9966	1	0	99.81	NR_149348.1	Fruit	Cucumber	Bayelsa	Cucumis sativus	ATTACAGTATTCTTTTGCCAGCGCTTAACTGCGCGGCGAAAAACCTTACACACAGTGTCTTTTTGATACAGAACTCTTGCTTTGGTTTGGCCTAGAGATAGGTTGGGCCAGAGGTTTAACAAAACACAATTTAATTATTTTTATTGATAGTCAAATTTTGAATTAATCTTCAAAACTTTCAACAACGGATCTCTTGGTTCTCGCATCGATGAAGAACGCAGCGAAATGCGATAAGTAATATGAATTGCAGATTTTCGTGAATCATCGAATCTTTGAACGCACATTGCGCCCTCTGGTATTCCAGAGGGCATGCCTGTTTGAGCGTCATTTCTCTCTCAAACCCCCGGGTTTGGTATTGAGTGATACTCTTAGTCGAACTAGGCGTTTGCTTGAAAAGTA…
214	Meyerozyma caribbica	CBS-9966	1	0	99.81	NR_149348.1	Soil	Farm Soil	Bayelsa	NA	tCATTACAGTATTCTTTTGCCAGCGCTTAACTGCGCGGCGAAAAACCTTACACACAGTGTCTTTTTGATACAGAACTCTTGCTTTGGTTTGGCCTAGAGATAGGTTGGGCCAGAGGTTTAACAAAACACAATTTAATTATTTTTATTGATAGTCAAATTTTGAATTAATCTTCAAAACTTTCAACAACGGATCTCTTGGTTCTCGCATCGATGAAGAACGCAGCGAAATGCGATAAGTAATATGAATTGCAGATTTTCGTGAATCATCGAATCTTTGAACGCACATTGCGCCCTCTGGTATTCCAGAGGGCATGCCTGTTTGAGCGTCATTTCTCTCTCAAACCCCCGGGTTTGGTATTGAGTGATACTCTTAGTCGAACTAGGCGTTTGCTTGAAAAG…
215	Meyerozyma caribbica	CBS-9966	1	0	99.81	NR_149348.1	Fruit	Cucumber	Bayelsa	Cucumis sativus	CATTACAGTATTCTTTTGCCAGCGCTTAACTGCGCGGCGAAAAACCTTACACACAGTGTCTTTTTGATACAGAACTCTTGCTTTGGTTTGGCCTAGAGATAGGTTGGGCCAGAGGTTTAACAAAACACAATTTAATTATTTTTATTGATAGTCAAATTTTGAATTAATCTTCAAAACTTTCAACAACGGATCTCTTGGTTCTCGCATCGATGAAGAACGCAGCGAAATGCGATAAGTAATATGAATTGCAGATTTTCGTGAATCATCGAATCTTTGAACGCACATTGCGCCCTCTGGTATTCCAGAGGGCATGCCTGTTTGAGCGTCATTTCTCTCTCAAACCCCCGGGTTTGGTATTGAGTGATACTCTTAGTCGAACTAGGCGTTTGCTTGAAAAGT…
216	Meyerozyma caribbica	CBS-9966	1	0	99.81	NR_149348.1	Fruit	PawPaw	Kebbi	Carica papaya	GTATTCTTTTGCCAGCGCTTAACTGCGCGGCGAAAAACCTTACACACAGTGTCTTTTTGATACAGAACTCTTGCTTTGGTTTGGCCTAGAGATAGGTTGGGCCAGAGGTTTAACAAAACACAATTTAATTATTTTTATTGATAGTCAAATTTTGAATTAATCTTCAAAACTTTCAACAACGGATCTCTTGGTTCTCGCATCGATGAAGAACGCAGCGAAATGCGATAAGTAATATGAATTGCAGATTTTCGTGAATCATCGAATCTTTGAACGCACATTGCGCCCTCTGGTATTCCAGAGGGCATGCCTGTTTGAGCGTCATTTCTCTCTCAAACCCCCGGGTTTGGTATTGAGTGATACTCTTAGTCGAACTAGGCGTTTGCTTGAAAAGTATTGGCA…
217	Meyerozyma caribbica	CBS-9966	1	0	99.62	NR_149348.1	Fruit	PawPaw	Kebbi	Carica papaya	ATTACAGTATTCTTTTGCCAGCGCTTAACTGCGCGGCGAAAAACCTTACACACAGTGTCTTTTTGATACAGAACTCTTGCTTTGGTTTGGCCTAGAGATAGGTTGGGCCAGAGGTTTAACAAAACACAATTTAATTATTTTTATTGATAGTCAAATTTTGAATTAATCTTCAAAACTTTCAACAACGGATCTCTTGGTTCTCGCATCGATGAAGAACGCAGCGAAATGCGATAAGTAATATGAATTGCAGATTTTCGTGAATCATCGAATCTTTGAACGCACATTGCGCCCTCTGGTATTCCAGAGGGCATGCCTGTTTGAGCGTCATTTCTCTCTCAAACCCCCGGGTTTGGTATTGAGTGATACTCTTAGTCGAACTAGGCGTTTGCTTGAAAAGTA…
228	Meyerozyma caribbica	CBS-9966	1	0	100	NR_149348.1	Fruit	Guava	Kebbi	Psidium guajava	CCTTACACACAGTGTCTTTTTGATACAGAACTCTTGCTTTGGTTTGGCCTAGAGATAGGTTGGGCCAGAGGTTTAACAAAACACAATTTAATTATTTTTATTGATAGTCAAATTTTGAATTAATCTTCAAAACTTTCAACAACGGATCTCTTGGTTCTCGCATCGATGAAGAACGCAGCGAAATGCGATAAGTAATATGAATTGCAGATTTTCGTGAATCATCGAATCTTTGAACGCACATTGCGCCCTCTGGTATTCCAGAGGGCATGCCTGTTTGAGCGTCATTTCTCTCTCAAACCCCCGGGTTTGGTATTGAGTGATACTCTTAGTCGAACTAGGCGTTTGCTTGAAAAGTATTGGCATGGGTAGTACTGGATAGTGCTGTCGACCTCTCAATGT…
233	Meyerozyma caribbica	CBS-9966	1	0	99.81	NR_149348.1	Fruit	Pear	Delta	Dacryodes edulis	CATTACAGTATTCTTTTGCCAGCGCTTAACTGCGCGGCGAAAAACCTTACACACAGTGTCTTTTTGATACAGAACTCTTGCTTTGGTTTGGCCTAGAGATAGGTTGGGCCAGAGGTTTAACAAAACACAATTTAATTATTTTTATTGATAGTCAAATTTTGAATTAATCTTCAAAACTTTCAACAACGGATCTCTTGGTTCTCGCATCGATGAAGAACGCAGCGAAATGCGATAAGTAATATGAATTGCAGATTTTCGTGAATCATCGAATCTTTGAACGCACATTGCGCCCTCTGGTATTCCAGAGGGCATGCCTGTTTGAGCGTCATTTCTCTCTCAAACCCCCGGGTTTGGTATTGAGTGATACTCTTAGTCGAACTAGGCGTTTGCTTGAAAAGT…
234	Meyerozyma caribbica	CBS-9966	1	0	99.81	NR_149348.1	Tree	Bark of Orange Tree	Bayelsa	Citrus aurantium	ATTACAGTATTCTTTTGCCAGCGCTTAACTGCGCGGCGAAAAACCTTACACACAGTGTCTTTTTGATACAGAACTCTTGCTTTGGTTTGGCCTAGAGATAGGTTGGGCCAGAGGTTTAACAAAACACAATTTAATTATTTTTATTGATAGTCAAATTTTGAATTAATCTTCAAAACTTTCAACAACGGATCTCTTGGTTCTCGCATCGATGAAGAACGCAGCGAAATGCGATAAGTAATATGAATTGCAGATTTTCGTGAATCATCGAATCTTTGAACGCACATTGCGCCCTCTGGTATTCCAGAGGGCATGCCTGTTTGAGCGTCATTTCTCTCTCAAACCCCCGGGTTTGGTATTGAGTGATACTCTTAGTCGAACTAGGCGTTTGCTTGAAAAGTA…
240	Meyerozyma caribbica	CBS-9966	0.99	0	99.63	NR_149348.1	Fruit	Orange	Bayelsa	Citrus aurantium	CATTACAGTATTCTTTTGCCAGCGCTTAACTGCGCGGCGAAAAACCTTACACACAGTGTCTTTTTGATACAGAACTCTTGCTTTGGTTTGGCCTAGAGATAGGTTGGGCCAGAGGTTTAACAAAACACAATTTAATTATTTTTATTGATAGTCAAATTTTGAATTAATCTTCAAAACTTTCAACAACGGATCTCTTGGTTCTCGCATCGATGAAGAACGCAGCGAAATGCGATAAGTAATATGAATTGCAGATTTTCGTGAATCATCGAATCTTTGAACGCACATTGCGCCCTCTGGTATTCCAGAGGGCATGCCTGTTTGAGCGTCATTTCTCTCTCAAACCCCCGGGTTTGGTATTGAGTGATACTCTTAGTCGAACTAGGCGTTTGCTTGAAAAGT…
93	Meyerozyma caribbica	CBS-9966	1	0	99.63	NR_149348.1	Tree	Bark of Orange Tree	Bayelsa	Citrus aurantium	tCATTACAGTATTCTTTTGCCAGCGCTTAACTGCGCGGCGAAAAACCTTACACACAGTGTCTTTTTGATACAGAACTCTTGCTTTGGTTTGGCCTAGAGATAGGTTGGGCCAGAGGTTTAACAAAACACAATTTAATTATTTTTATTGATAGTCAAATTTTGAATTAATCTTCAAAACTTTCAACAACGGATCTCTTGGTTCTCGCATCGATGAAGAACGCAGCGAAATGCGATAAGTAATATGAATTGCAGATTTTCGTGAATCATCGAATCTTTGAACGCACATTGCGCCCTCTGGTATTCCAGAGGGCATGCCTGTTTGAGCGTCATTTCTCTCTCAAACCCCCGGGTTTGGTATTGAGTGATACTCTTAGTCGAACTAGGCGTTTGCTTGAAAAG…
96	Meyerozyma caribbica	CBS-9966	1	0	99.62	NR_149348.1	Fruit	Banana	Oyo	Musa acuminata	ATTACAGTATTCTTTTGCCAGCGCTTAACTGCGCGGCGAAAAACCTTACACACAGTGTCTTTTTGATACAGAACTCTTGCTTTGGTTTGGCCTAGAGATAGGTTGGGCCAGAGGTTTAACAAAACACAATTTAATTATTTTTATTGATAGTCAAATTTTGAATTAATCTTCAAAACTTTCAACAACGGATCTCTTGGTTCTCGCATCGATGAAGAACGCAGCGAAATGCGATAAGTAATATGAATTGCAGATTTTCGTGAATCATCGAATCTTTGAACGCACATTGCGCCCTCTGGTATTCCAGAGGGCATGCCTGTTTGAGCGTCATTTCTCTCTCAAACCCCCGGGTTTGGTATTGAGTGATACTCTTAGTCGAACTAGGCGTTTGCTTGAAAAGTA…
178	Meyerozyma carpophila	Ag2	1	0	100	MT645411.1	Fruit	Tomato	Zamfara	Solanum lycopersicum	GTATTCTTTTGCCAGCGCTTAACTGCGCGGCGAAAAACCTTACACACAGTGTCTTTTTGATACAGAACTCTTGCTTTGGTTTGGCCTAGAAATAGGTTGGGCCAGAGGTTTAACAAAACACAATTTAATTATTTTTATTGATAGTCAAATTTTGAATTAATCTTCAAAACTTTCAACAACGGATCTCTTGGTTCTCGCATCGATGAAGAACGCAGCGAAATGCGATAAGTAATATGAATTGCAGATTTTCGTGAATCATCGAATCTTTGAACGCACATTGCGCCCTCTGGTATTCCAGAGGGCATGCCTGTTTGAGCGTCATTTCTCTCTCAAACCCCCGGGTTTGGTATTGAGTGATACTCTTAGTCGAACTAGGCGTTTGCTTGAAAAGTATTGGCA…
184	Meyerozyma carpophila	Ag2	1	0	100	MT645411.1	Fruit	Avocado pear	Bayelsa	Persea americana	CAGTATTCTTTTGCCAGCGCTTAACTGCGCGGCGAAAAACCTTACACACAGTGTCTTTTTGATACAGAACTCTTGCTTTGGTTTGGCCTAGAAATAGGTTGGGCCAGAGGTTTAACAAAACACAATTTAATTATTTTTATTGATAGTCAAATTTTGAATTAATCTTCAAAACTTTCAACAACGGATCTCTTGGTTCTCGCATCGATGAAGAACGCAGCGAAATGCGATAAGTAATATGAATTGCAGATTTTCGTGAATCATCGAATCTTTGAACGCACATTGCGCCCTCTGGTATTCCAGAGGGCATGCCTGTTTGAGCGTCATTTCTCTCTCAAACCCCCGGGTTTGGTATTGAGTGATACTCTTAGTCGAACTAGGCGTTTGCTTGAAAAGTATTGG…
229	Meyerozyma carpophila	Ag2	1	0	100	MT645411.1	Fruit	Banana	Kebbi	Musa acuminata	CATTACAGTATTCTTTTGCCAGCGCTTAACTGCGCGGCGAAAAACCTTACACACAGTGTCTTTTTGATACAGAACTCTTGCTTTGGTTTGGCCTAGAAATAGGTTGGGCCAGAGGTTTAACAAAACACAATTTAATTATTTTTATTGATAGTCAAATTTTGAATTAATCTTCAAAACTTTCAACAACGGATCTCTTGGTTCTCGCATCGATGAAGAACGCAGCGAAATGCGATAAGTAATATGAATTGCAGATTTTCGTGAATCATCGAATCTTTGAACGCACATTGCGCCCTCTGGTATTCCAGAGGGCATGCCTGTTTGAGCGTCATTTCTCTCTCAAACCCCCGGGTTTGGTATTGAGTGATACTCTTAGTCGAACTAGGCGTTTGCTTGAAAAGT…
122	Meyerozyma guilliermondii	CBS-2030	1	0	99.07	NR_111247.1	Nut	Coconut	Delta	Cocos nucifera	CTTTTGCCAGCGCTTAACTGCGCGGCGAAAAACCTTACACACAGTGTCTTTTTGATACAGAACTCTTGCTTTGGTTTGGCCTAGAGATAGGTTGGGCCAGAGGTTTAACAAAACACAATTTAATTATTTTTATTGATAGTCAAATTTTGAATTAATCTTCAAAACTTTCAACAACGGATCTCTTGGTTCTCGCATCGATGAAGAACGCAGCGAAATGCGATAAGTAATATGAATTGCAGATTTTCGTGAATCATCGAATCTTTGAACGCACATTGCGCCCTCTGGTATTCCAGAGGGCATGCCTGTTTGAGCGTCATTTCTCTCTCAAACCCCCGGGTTTGGTATTGAGTGATACTCTTAGTCGAACTAAGCGTTTGCTTGAAAAGTATTGGCATGGGT…
176	Meyerozyma guilliermondii	CBS-2030	0.96	0	99.29	NR_111247.1	Tree	Bark of Orange Tree	Bayelsa	Citrus aurantium	ACATTACAGTATTCTTTTGCCAGCGCTTAACTGCGCGGCGAAAAACCTTACACACAGTGTCTTTTTGATACAGAACTCTTGCTTTGGTTTGGCCTAGAGATAGGTTGGGCCAGAGGTTTAACAAAACACAATTTAATTATTTTTATTGATAGTCAAATTTTGAATTAATCTTCAAAACTTTCAACAACGGATCTCTTGGTTCTCGCATCGATGAAGAACGCAGCGAAATGCGATAAGTAATATGAATTGCAGATTTTCGTGAATCATCGAATCTTTGAACGCACATTGCGCCCTCTGGTATTCCAGAGGGCATGCCTGTTTGAGCGTCATTTCTCTCTCAAACCCCCGGGTTTGGTATTGAGTGATACTCTTAGTCGAACTAGGCGTTTGCTTGAAAAG…
192	Meyerozyma guilliermondii	CBS-2030	1	0	99.81	NR_111247.1	Tree	Bark of Orange Tree	Bayelsa	Citrus aurantium	tCATTACAGTATTCTTTTGCCAGCGCTTAACTGCGCGGCGAAAAACCTTACACACAGTGTCTTTTTGATACAGAACTCTTGCTTTGGTTTGGCCTAGAGATAGGTTGGGCCAGAGGTTTAACAAAACACAATTTAATTATTTTTACAGTTAGTCAAATTTTGAATTAATCTTCAAAACTTTCAACAACGGATCTCTTGGTTCTCGCATCGATGAAGAACGCAGCGAAATGCGATAAGTAATATGAATTGCAGATTTTCGTGAATCATCGAATCTTTGAACGCACATTGCGCCCTCTGGTATTCCAGAGGGCATGCCTGTTTGAGCGTCATTTCTCTCTCAAACCCCCGGGTTTGGTATTGAGTGATACTCTTAGTCGGACTAGGCGTTTGCTTGAAAAG…
237	Moesziomyces antarcticus	CBS-5955	1	0	96.73	NR_155406.1	Fruit	Lemon	Ebonyi	Citrus limon	GATCATTTCGATGAAAACCTTTTTTCTTGAGGTGTGGCTCGCACCTGTCTAACTAAATCGAGCTACCACATTTTAACACGGTTGCATCGGTTGGCTGTCAAACAGTGCGCGCGGCGATTTATTTCGCCCTGCGCGTTGCGAGACGGTCGACATTTATCAAAAACACTGTTGATACCATAGGATTTGAACGTAGATGAAACTCGACTGGTAATGCGGTCGTCTAAAATCTAAAAACAACTTTTGGCAACGGATCTCTTGGTTCTCCCATCGATGAAGAACGCAGCGAATTGCGATAAGTAATGTGAATTGCAGAAGTGAATCATCGAATCTTTGAACGCACCTTGCGCTCCCGGCAGATCTAATCTGGGGAGCATGCCTGTTTGAGGGCCGCGAATTGTT…
37	Papiliotrema flavescens	CBS-942	1	0	100	NR_130696.1	Soil	Soil	Federal Capital Territory	NA	ATTCTACCACCTCTGTGAACCGTTGACCTCCGGGTTAATAATCAAACATCAGTGTAACGAACGTAAGAGTATCTTAATTAAACAAAACTTTTAACAACGGATCTCTTGGCTCTCGCATCGATGAAGAACGCAGCGAAATGCGATAAGTAATGTGAATTGCAGAATTCAGTGAATCATCGAATCTTTGAACGCACCTTGCGCCTTTTGGTATTCCGAAAGGCATGCCTGTTTCAGTGTCATGAAATCTCAATCTAATATGTTTTCTGAACATGTTAGGCTTGGACTTGGGTGTCTGCCAGCAATGGCTCACCTCAAATGACTTAGTGGAACATCCCACATCAGTGT
139	Papiliotrema laurentii	ATCC-18803	1	0	97.67	NR_130670.1	Fruit	Guava	Rivers	Psidium guajava	ATTAAAGATTGACCGAAAGGTCTTATCTCTATATCCCTCACCTCTGTGAACTGTGGACCTCCGGGTCTATTTAACAAACATCAGTGTAATGAACGTATATATCATTAAACAAAACAAAACTTTCAACAACGGATCTCTTGGCTCTCGCATCGATGAAGAACGCAGCGAAATGCGATAAGTAATGTGAATTGCAGAATTCAGTGAATCATCGAATCTTTGAACGCACCTTGCGCCTTTTGGTATTCCGAAAGGCATGCCTGTTTGAGTGTCATGAAATCTCAATCCCCCTGGGTTTATGATCTGGGTCGGACTTGGATATGGGCGTCTGCCGGTCACACGGCTCGCCTCAAATGACTTAGTGGATCTCTCTGCATCCGTGACAGACGTAATAAGTTTCGT…
8	Papiliotrema laurentii	ATCC-18803	1	0	97.62	NR_130670.1	Fruit	Guava	Rivers	Psidium guajava	TAAAGATTGACCGAAAGGTCTTATCTCTATATCCCTCACCTCTGTGAACTGTGGACCTCCGGGTCTATTTAACAAACATCAGTGTAATGAACGTATATATCATTAAACAAAACAAAACTTTCAACAACGGATCTCTTGGCTCTCGCATCGATGAAGAACGCAGCGAAATGCGATAAGTAATGTGAATTGCAGAATTCAGTGAATCATCGAATCTTTGAACGCACCTTGCGCCTTTTGGTATTCCGAAAGGCATGCCTGTTTGAGTGTCATGAAATCTCAATCCCCCTGGGTTTATGATCTGGGTCGGACTTGGATATGGGCGTCTGCCGGTCACACGGCTCGCCTCAAATGACTTAGTGGATCTCTCTGCATCCGTGACAGACGTAATAAGTTTCGTCT…
148	Papiliotrema rajasthanensis	CBS-10406	1	0	99.75	NR_155678.1	Vegetable	Garden Egg, Green	Kogi	Solanum melongena	ATCATTATATCCCTCACCTCTGTGAACTGTGGACCCTCGGGTCTATTTTACAAACATCAGTGTAATGAACGTATATAACATTAACAAAACAAAACTTTCAACAACGGATCTCTTGGCTCTCGCATCGATGAAGAACGCAGCGAAATGCGATAAGTAATGTGAATTGCAGAATTCAGTGAATCATCGAATCTTTGAACGCACCTTGCGCCTTTTGGTATTCCGAAAGGCATGCCTGTTTGAGTGTCATGAAATCTCAATCCCCTCGGGTTTATGATCTGGGTCGGGACTTGGACTTGGGCGTCTGCCGGTTACACGGCTCGCCTCAAATGACTAAGTGGATCTCTCTGCATCCGTGACAGACGTAATAAGTTTCGTCTTGTCCCTTGCTAATGAGT
131	Pichia kudriavzevii	ATCC-6258	0.98	6e-150	87.23	NR_131315.1	Water	Tap Water	Kwara	NA	TACTGTGATTTACTACTACACTGCGTGAGCGGAACGAAAACAACAACACCTAAAATGTGGAATATAGCATATAGTCGACAAGAGAAATCTACGAAAAACCAACCAAACTTTCCACCACCGATCTCTTGGTTCTCCCCTCCATTAAAAACGCAACGAAATGCCATACCTAATGGGAATTGCAGCCCTCCTGAATCCTCCAGTTCTTGAACGCCCATTGCGCCCCTCGGCATTCCGGGGGGCATGCCTGGTTGAACGTCCTTTCCCTCTTGCGCGTGCGCCGAATTGGGGGAACGGAACGGACCACCTGTAAAGAACGTCCGAACTGCCACTCCCCCGAAAGGGAACCAAACTGGCCCAACCAACTAAACTTTTTTTCCGGGACCCTTGGCGGCCCAAAAC…
243	Pichia kudriavzevii	ATCC-6258	1	0	96.97	NR_131315.1	Nut	Coconut	Bayelsa	Cocos nucifera	TTTTTGTTGTCTCGCAACACTCGCTCTCGGCCGCCAAGCGTCCCTGAAAAAAAGTCTAGTTCGCTCGGCCAGCTTCGCTCCCTTTCAGGCGAGTCGCAGCTCCGACGCTCTTTACACGTCGTCCGCTCCGCTCCCCCAACTCTGCGCACGCGCAAGATGGAAACGACGCTCAAACAGGCATGCCCCCCGGAATGCCGAGGGGCGCAATGTGCGTTCAAGAACTCGATGATTCACGATGGCTGCAATTCACACTAGGTATCGCATTTCGCTGCGCTCTTCATCGATGCGAGAACCAAGAGATCCGTTGTTGAAAGTTTTGTTTGTTTTTCCTAAATTTCTCTTGGCCACTATATGCTATATTCCACATTTTAAGTGGTGTTGTTTTCCTTCCGCTCACGC…
245	Pichia kudriavzevii	ATCC-6258	0.99	5e-115	87.64	NR_131315.1	Fruit	Tangerine	Delta	Citrus tangerina	TACTGTGAGTTGGACTACTCTGCGTGAGCGGAACCAAAACAACAACACCTAAAATGTGGAATATAGCATATAATCCACAACAGAAATCTACCAAAAACGAACAAAACTTTCCACAACCGGACACTTGGGTCCCCCGACCATGAATAACCCAACCAAATGCGATACCTAATGGGAATTGCAGCCCTCGTGAATCCTCCAGTTCTTGAACGCACATTGCGCCCCTCGGCATTCCGGGGGGCCTGCCTGTTTGAGCGTCCTTTCCCTCTTGCGCCTGCCCCTAGTTGGGGGAGCGGAACGGACGACCTGGCAAGAACGTCGGAACTGCGACTCGCCTGGAAGGGAGCGAAGCTGGCCCAA
256	Pichia kudriavzevii	ATCC-6258	0.83	0	99.35	NR_131315.1	Nut	Coconut	Kogi	Cocos nucifera	TACTGTGATTTAGTACTACACTGCGTGAGCGGAACGAAAACAACAACACCTAAAATGTGGAATATAGCATATAGTCGACAAGAGAAATCTACGAAAAACAAACAAAACTTTCAACAACGGATCTCTTGGTTCTCGCATCGATGAAAAGCGCAGCGAAATGCGATACCTAGTGTGAATTGCAGCCATCGTGAATCATCGAGTTCTTGAACGCACATTGCGCCCCTCGGCATTCCGGGGGGCATGCCTGTTTGAGCGTCGTTTCCATCTTGCGCGTGCGCAGAGTTGGGGGAGCGGAGCGGACGACGTGTAAAGAGCGTCGGAACTGCGACTCGCCTGAAAGGGAGCGAAGCTGGCCGAACGAACTAGACTTTTTTTCAGGGACGCTTGGCGGCCGAGAGC…
258	Pichia kudriavzevii	ATCC-6258	0.83	1e-177	90.73	NR_131315.1	Fruit	Lemon	Bayelsa	Citrus limon	ATTACTGTGATTTAGTACTACACTGCGTGAGCGGAACGAAAACAACAACACCTAAAATGTGGAATATAGCATATAGTCGACAAGAGAAATCTACGAAAAACAAACAAAACTTTCCACAACGGATCTCTTGGTTCTCCCATCCATGAAAAACGCCACGAAATGCGATACCTAATGGGAATTGCAGCCCTCGTGAATCCTCCAGTTCTTGAACGCCCCTTGGGCCCCTCGGCATTCCGGGGGGCATGCCTGTTTGAACGTCCTTTCCATCTTGCGCGTGCGCCGAATTGGGGGAACGGAACGGACCACGTGTAAAGAACGTCCGAACTGCCACTCCCCTGAAAGGGAACGAAACTGGCCCAACGAACTAAACTTTTTTTCCGGGACCCTTGGCGGCCGAAA…
108	Rhodosporidiobolus ruineniae	CBS-5001	1	0	99.25	NR_155707.1	Fruit	Tamarind, African Velvet	Benue	Dialium guineense	tCATTAGTGAATAATAGGACGTTCCATTTAACTGGAAGTCCGAACTCTCACTTTCTAACCCTGTGCATTTGTTTTGGTTAGTAGGATGCTTGCGTCCGAACACCTCTTCATTTACAAACACAAAGTCTATGAATGTTTAATTTTATAACAAAACAAAACTTTCAACAACGGATCTCTTGGCTCTCGCATCGATGAAGAACGCAGCGAAATGTGATAAGTAATGTGAATTGCAGAATTCAGTGAATCATCGAATCTTTGAACGCATCTTGCACTCCTTGGTATTCCGAGGAGTATGCCTGTTTGAGTGTCATGAATTCTTCAACCCTCTCTTTTCTTAGTGATTAGAGAGGAGCTTGGATTCTGAGTGTTGCTCCTTACACGAGCTCATTCGTAATGCAT…
155	Rhodosporidiobolus ruineniae	CBS-5001	1	0	98.21	NR_155707.1	Fruit	Tamarind, African Velvet	Benue	Dialium guineense	ATTTAACTGGAAGTCCGAACTNCTNCACTTTNCTAACCCTGTGCATTTGTTTTGGTTAGTAGGATGCTTGCGTCCGAACACCTCTTCATTTACAAACACAAAGTCTATGAATGTTTAATTTTATAACAAAACAAAACTTTCAACAACGGATCTCTTGGCTCTCGCATCGATGAAGAACGCAGCGAAATGTGATAAGTAATGTGAATTGCAGAATTCAGTGAATCATCGAATCTTTGAACGCATCTTGCACTCCTTGGTATTCCGAGGAGTATGCCTGTTTGAGTGTCATGAATTCTTCAACCCTCTCTTTTCTTAGTGATTAGAGAGGAGCTTGGATTCTGAGTGTTGCTCCTTACACGAGCTCATTCGTAATGCATTAGCATCCATATTCGAACTTTC…
101	Papiliotrema flavescens	MKC42	1	0	100	MN427970.1	Soil	Soil	Federal Capital Territory	NA	ATCATTATTGATTGGTCGAAAGACCTTATCAGATTCTACCACCTCTGTGAACCGTTGACCTCCGGGTTAATAATCAAACATCAGTGTAACGAACGTAAGAGTATCTTAATTAAACAAAACTTTTAACAACGGATCTCTTGGCTCTCGCATCGATGAAGAACGCAGCGAAATGCGATAAGTAATGTGAATTGCAGAATTCAGTGAATCATCGAATCTTTGAACGCACCTTGCGCCTTTTGGTATTCCGAAAGGCATGCCTGTTTCAGTGTCATGAAATCTCAATCTAATATGTTTTCTGAACATGTTAGGCTTGGACTTGGGTGTCTGCCAGCAATGGCTCACCTCAAATGACTTAGTGGAACATCCCACATCAGTGTTAGACGTAATAAGTTTCGTCTC…
127	Rhodotorula mucilaginosa	CBS-316	1	0	94.52	NR_073296.1	Fruit	Lime	Taraba	Citrus aurantifolia	GGAGTCCTAACTCTCACTTTCTAACCCTGTGCATGTGTTTGGGATAGTACTCTCGCAAAAGGGCGAACTCCTATTCACTTATAAACACTGAGTCTATGAATGTATTAAATTTTAAAACAAAATAAAACTTTCAACAACGGATCTCTTGGCTCTCGCATCGATGAAGAACGCACCGAAATGCGATAGGTAATGTGAATTGCAAAATTCAGTGAATCATCGAATCTTTGAACGCACCTTGCGCTCCATGGGATTCCGTGGAGCATGCCTGTTTGAGTGTCATGAATACTTCAACCCTCCTCTTTCTTAATGATTGAAGAGGTGTTTGGTTTCTGACCGCTGCTGGTCTTTATGGGCTAGCGCGTTCGTACTGCATTAACATCCGCAGTCCACCTTCGGATT…
128	Rhodotorula mucilaginosa	CBS-316	1	0	99.26	NR_073296.1	Fruit	Lime	Taraba	Citrus aurantifolia	TTAGTGAATATAGGACGTCCAACTTAACTTGGAGTCCGAACTCTCACTTTCTAACCCTGTGCATTTGTTTGGGATAGTAACTCTCGCAAGAGGGCGAACTCCTATTCACTTATAAACACAAAGTCTATGAATGTATTAAATTTTATAACAAAATAAAACTTTCAACAACGGATCTCTTGGCTCTCGCATCGATGAAGAACGCAGCGAAATGCGATAAGTAATGTGAATTGCAGAATTCAGTGAATCATCGAATCTTTGAACGCACCTTGCGCTCCATGGTATTCCGTGGAGCATGCCTGTTTGAGTGTCATGAATACTTCAACCCTCCTCTTTCTTAATGATTGAAGAGGTGTTTGGTTTCTGAGCGCTGCTGGCCTTTAGGGTCTAGCTCGTTCGTAA…
103	Trichosporon asahii	CBS-2479	1	0	98.98	NR_073341.1	Fruit	Lemon	Kogi	Citrus limon	ACGCAAGTNCGAGTATTTTTACAAACAATNGTNGTAATGAACGTCGTTTTATTATAACAAAATAAAACTTTCAACAACGGATCTCTTGGCTCTCGCATCGATGAAGAACGCAGCGAATTGCGATAAGTAATGTGAATTGCAGAATTCAGTGAATCATCGAATCTTTGAACGCAGCTTGCGCTCTCTGGTATTCCGGAGAGCATGCCTGTTTCAGTGTCATGAAATCTCAACCACTAGGGTTTCCTAATGGATTGGATTTGGGCGTCTGCGATTTCTGATCGCTCGCCTTAAAAGAGTTAGCAAGTTTGACATTAATGTCTGGTGTAATAAGTTTCACTGGGTCCATTGTGTTGAAGCGTGCTTCTAATCNGTCCGCAAGGACAATTACTTTGAC
10	Trichosporon asahii	CBS-2479	1	0	100	NR_073341.1	Fruit	Lemon	Kogi	Citrus limon	GATCATTAGTGATTGCCTTTATAGGCTTATAACTATATCCACTTACACCTGTGAACTGTTCTACTACTTGACGCAAGTCGAGTATTTTTACAAACAATGTGTAATGAACGTCGTTTTATTATAACAAAATAAAACTTTCAACAACGGATCTCTTGGCTCTCGCATCGATGAAGAACGCAGCGAATTGCGATAAGTAATGTGAATTGCAGAATTCAGTGAATCATCGAATCTTTGAACGCAGCTTGCGCTCTCTGGTATTCCGGAGAGCATGCCTGTTTCAGTGTCATGAAATCTCAACCACTAGGGTTTCCTAATGGATTGGATTTGGGCGTCTGCGATTTCTGATCGCTCGCCTTAAAAGAGTTAGCAAGTTTGACATTAATGTCTGGTGTAATAAGT…
11	Trichosporon asahii	CBS-2479	1	0	100	NR_073341.1	Vegetable	Tumeric	Plateau	Curcuma longa	TTAGTGATTGCCTTTATAGGCTTATAACTATATCCACTTACACCTGTGAACTGTTCTACTACTTGACGCAAGTCGAGTATTTTTACAAACAATGTGTAATGAACGTCGTTTTATTATAACAAAATAAAACTTTCAACAACGGATCTCTTGGCTCTCGCATCGATGAAGAACGCAGCGAATTGCGATAAGTAATGTGAATTGCAGAATTCAGTGAATCATCGAATCTTTGAACGCAGCTTGCGCTCTCTGGTATTCCGGAGAGCATGCCTGTTTCAGTGTCATGAAATCTCAACCACTAGGGTTTCCTAATGGATTGGATTTGGGCGTCTGCGATTTCTGATCGCTCGCCTTAAAAGAGTTAGCAAGTTTGACATTAATGTCTGGTGTAATAAGTTTCAC…
12	Trichosporon asahii	CBS-2479	1	0	100	NR_073341.1	Fruit	Pineapple	Oyo	Ananas comosus	TTAGTGATTGCCTTTATAGGCTTATAACTATATCCACTTACACCTGTGAACTGTTCTACTACTTGACGCAAGTCGAGTATTTTTACAAACAATGTGTAATGAACGTCGTTTTATTATAACAAAATAAAACTTTCAACAACGGATCTCTTGGCTCTCGCATCGATGAAGAACGCAGCGAATTGCGATAAGTAATGTGAATTGCAGAATTCAGTGAATCATCGAATCTTTGAACGCAGCTTGCGCTCTCTGGTATTCCGGAGAGCATGCCTGTTTCAGTGTCATGAAATCTCAACCACTAGGGTTTCCTAATGGATTGGATTTGGGCGTCTGCGATTTCTGATCGCTCGCCTTAAAAGAGTTAGCAAGTTTGACATTAATGTCTGGTGTAATAAGTTTCAC…
18	Trichosporon asahii	CBS-2479	1	0	100	NR_073341.1	Fruit	Lime	Taraba	Citrus aurantifolia	ATTAGTGATTGCCTTTATAGGCTTATAACTATATCCACTTACACCTGTGAACTGTTCTACTACTTGACGCAAGTCGAGTATTTTTACAAACAATGTGTAATGAACGTCGTTTTATTATAACAAAATAAAACTTTCAACAACGGATCTCTTGGCTCTCGCATCGATGAAGAACGCAGCGAATTGCGATAAGTAATGTGAATTGCAGAATTCAGTGAATCATCGAATCTTTGAACGCAGCTTGCGCTCTCTGGTATTCCGGAGAGCATGCCTGTTTCAGTGTCATGAAATCTCAACCACTAGGGTTTCCTAATGGATTGGATTTGGGCGTCTGCGATTTCTGATCGCTCGCCTTAAAAGAGTTAGCAAGTTTGACATTAATGTCTGGTGTAATAAGTTTCA…
247	Trichosporon asahii	CBS-2479	1	0	98.5	NR_073341.1	Vegetable	Moringa	Plateau	Moringa oleifera	CCACTTACACCTGTGAACTGTTCTACTACTTGACGCGGGTCGAGTATTTTTACAAACAATGTGTAATGAACGTCGTTTTATTATAACAAAATAGAACTTTCAACAACGGATCTCTTGGCTCTCGCATCGATGAAGAACGCAGCGAATTGCGATAAGTAATGTGAATTGCAGAATTCAGTGAATCATCGAATCTTTGAACGCAGCTTGCGCTCTCTGGTATTCCGGATAGCATGCCTGTTTCCCTGTCGTGAAATCTCAACCACTAGGGTTTCCTAATGGATTGGATTTGGGCGTCTGCGATTTCTGATCGCTCGCCTTAAAAGAGTTAGCAAGTTTGACATTAATGTCTGGTGTAATAAGTTTCACTGGGTCCATTGTGTTGAAGCGTGCTTCTAATCG…
79	Trichosporon asahii	CBS-2479	1	0	100	NR_073341.1	Vegetable	Moringa	Plateau	Moringa oleifera	CATTAGTGATTGCCTTTATAGGCTTATAACTATATCCACTTACACCTGTGAACTGTTCTACTACTTGACGCAAGTCGAGTATTTTTACAAACAATGTGTAATGAACGTCGTTTTATTATAACAAAATAAAACTTTCAACAACGGATCTCTTGGCTCTCGCATCGATGAAGAACGCAGCGAATTGCGATAAGTAATGTGAATTGCAGAATTCAGTGAATCATCGAATCTTTGAACGCAGCTTGCGCTCTCTGGTATTCCGGAGAGCATGCCTGTTTCAGTGTCATGAAATCTCAACCACTAGGGTTTCCTAATGGATTGGATTTGGGCGTCTGCGATTTCTGATCGCTCGCCTTAAAAGAGTTAGCAAGTTTGACATTAATGTCTGGTGTAATAAGTTTC…
19	Trichosporon insectorum	ATCC-MYA-4361	1	0	100	NR_111353.1	Soil	Farm Soil	Kano	NA	TAGTGATTGCCTTTATAGGCTTATAACTATATCCACTTACACCTGTGAACTGTTCTACTACTTGACGCAAGTCGAGTATTTTTACAAACAATGTGTAATGAACGTCGTTTTATTATAACAAAATAAAACTTTCAACAACGGATCTCTTGGCTCTCGCATCGATGAAGAACGCAGCGAATTGCGATAAGTAATGTGAATTGCAGAATTCAGTGAATCATCGAATCTTTGAACGCAGCTTGCGCTCTCTGGTATTCCGGAGAGCATGCCTGTTTCAGTGTCATGAAATCTCAACCACTAGGGTTTCCTAATGGATTGGATTTGGGCGTCTGCGATCTCTGATCGCTCGCCTTAAAAGAGTTAGCAAGTTTGACATTAATGTCTGGTGTAATAAGTTTCACT…
238	Ustilago sparsa	Ust.exs.892	0.99	0	97.89	AY345008.1	Fruit	Lemon	Ebonyi	Citrus limon	GGCTCGCACCTGTCTAACTAAACTTGAGCTACCTTTTTTCAACACGGTTGCATCGGTTGGCCTGTCAAACAGTGCGGCGGTCGCGAAATTGATTTTTCGCAGCTGCCCAACTCGGCGACGGACCGACACTTTTTACCAAACACTTTTGATGATCTAGGATTTGAATGATAAAAGTTCATTTTTAACAATGAAATCGACTGGTAATGCGGTCGTCTAATTTTAAAAAACAACTTTTGGCAACGGATCTCTTGGTTCTCCCATCGATGAAGAACGCAGCGAATTGCGATAAGTAATGTGAATTGCAGAAGTGAATCATCGAATCTTTGAACGCACCTTGCGCTCCCGGCAGATCTAATCTGGGGAGCATGCCTGTTTGAGGGCCGCGAATTGTTTCGAACG…
63	Vishniacozyma taibaiensis	cab1	1	0	99.78	KY315567.1	Fruit	Lemon	Ebonyi	Citrus limon	gatCATTAATGATGCCCTCGACGTCTTCTTGACTGGTAGGGTTTGGGTCTGGCCTCTGGTCGACCTTCATCTAAAACACCGTGAACTGTGGCTTCGGCCATTTTACACAAACTCTTAGTAATGAATGTATTATCATAACATAATAAAACTTTCAACAACGGATCTCTTGGCTCTCGCATCGATGAAGAACGCAGCGAAATGCGATAAGTAATGTGAATTGCAGAATTCAGTGAATCATCGAATCTTTGAACGCACCTTGCGCCTCTTGGTATTCCGAGAGGTATGCCTGTTTGAGTGTCATGAAACCTCACCCCCTCTGGGTTTTTGACCTGGTCGGTGGTGGATTGGGCGCCTGCCGTCACTGGCTCGCCTGAAAAGCATAAGCACCTTGGATGTAAT…
102	Yamadazyma mexicana	CBS-7066	1	0	99.81	NR_138213.1	Vegetable	Cassava	Ondo	Manihot esculenta	TGCGCGGTGGAAAATAACCCATACACACAGTGTTTTTTGTTTATTACAAGAACTATTGCTTTGGCTTGGCGCAAGTCGGGCCAGAGGTTACTACGTAAACTTCAATTTTTAATTGAATTGTTATTTTAATACAGTTGTCAATTTGTTTGATTAAATTCAAAAATAATCTTCAAAACTTTCAACAACGGATCTCTTGGTTCTCGCATCGATGAAGAACGCAGCGAAATGCGATAAGTAATATGAATTGCAGATTTTCGTGAATCATCGAATCTTTGAACGCACATTGCGCCCTTTGGTATTCCAAAGGGCATGCCTGTTTGAGCGTCATTTCTCTCTCAAACCCTTGGGTTTGGTATTGAGTGATACTCTTAGTCGGACTAGGCGTTTGCTTGAAAAGTA…
137	Yarrowia galli	CBS-9722	1	6e-133	96.49	NR_077078.1	Fruit	Pineapple	Delta	Ananas comosus	TATCGATATTATACTTTACTGTGGAACTTTATTTTATTACTGAATCAACCAACCAACTAATAACTATCAACAACGGATCTCTTGGCTCTCACATCGATGAAGAACGCAGCGAACCGCGATATTTTTTGTGACTTGCAGATGTGAATCATCAATCTTTGAACGCACATTGCGCGGTGTGGTATTCCGCACCGCACGGATGGAAGAGCGTGTTCCCTTTGGGATCGCATTGCTTTCTTGAAATGAATCTATTACTTCAATAAATCCATTTCACCTCTTTCATCCGA
138	Yarrowia galli	CBS-9722	0.97	9e-111	97.03	NR_077078.1	Nut	Coconut	Enugu	Cocos nucifera	CTTTATTTTATTACTGAATCAACCAACCAACTAATAACTATCAACAACGGATCTCTTGGCTCTCACATCGATGAAGAACGCAGCGAACCGCGATATTTTTTGTGACTTGCAGATGTGAATCATCAATCTTTGAACGCACATTGCGCGGTGTGGTATTCCGCACCGCACGGATGGAAGAGCGTGTTCCCTTTGGGATCGCATTGCTTTCTTGAAATGAATCTATTACTTCAATAAATCCAT
261	Yarrowia galli	CBS-9722	1	5e-129	96.4	NR_077078.1	Fruit	Pineapple	Delta	Ananas comosus	CATTATCGATATTATACTTTACTGTGGAACTTTATTTTATTACTGAATCAACCAACCAACTAATAACTATCAACAACGGATCTCTTGGCTCTCACATCGATGAAGAACGCAGCGAACCGCGATATTTTTTGTGACTTGCAGATGTGAATCATCAATCTTTGAACGCACATTGCGCGGTGTGGTATTCCGCACCGCACGGATGGAAGAGCGTGTTCCCTTTGGGATCGCATTGCTTTCTTGAAATGAATCTATTACTTCAATAAATCCATTTCACCTC
263	Yarrowia galli	CBS-9722	0.94	2e-86	98.33	NR_077078.1	Fruit	Avocado pear	Bayelsa	Persea americana	TTTATTTTATTACTGAATCAACCAACCAACTAATAACTATCAACAACGGATCTCTTGGCTCTCACATCGATGAAGAACGCAGCGAACCGCGATATTTTTTGTGACTTGCAGATGTGAATCATCAATCTTTGAACGCACATTGCGCGGTGTGGTATTCCGCACCGCACGGATGGAAGAGCGTGTTCCCTTTG
106	Yarrowia lipolytica	CBS-6124	1	3e-146	98.62	NR_111212.1	Fruit	Pineapple	Benue	Ananas comosus	GATCATTATTGATTTTATCTATTTCTGTGGATTTCTATTCTATTACAGCGTCATTTTATCTCAATTATAACTATCAACAACGGATCTCTTGGCTCTCACATCGATGAAGAACGCAGCGAACCGCGATATTTTTTGTGACTTGCAGATGTGAATCATCAATCTTTGAACGCACATTGCGCGGTATGGCATTCCGTACCGCACGGATGGAGGAGCGTGTTCCCTCTGGGATCGCATTGCTTTCTTGAAATGGATTTTTTTAAACTCTCAATTATTACGTCATTTCACCTCCT
107	Yarrowia lipolytica	CBS-6124	1	3e-146	98.62	NR_111212.1	Fruit	Orange	Benue	Citrus aurantium	gatCATTATTGATTTTATCTATTTCTGTGGATTTCTATTCTATTACAGCGTCATTTTATCTCAATTATAACTATCAACAACGGATCTCTTGGCTCTCACATCGATGAAGAACGCAGCGAACCGCGATATTTTTTGTGACTTGCAGATGTGAATCATCAATCTTTGAACGCACATTGCGCGGTATGGCATTCCGTACCGCACGGATGGAGGAGCGTGTTCCCTCTGGGATCGCATTGCTTTCTTGAAATGGATTTTTTTAAACTCTCAATTATTACGTCATTTCACCTCCT
134	Yarrowia lipolytica	CBS-6124	1	2e-148	98.64	NR_111212.1	Fruit	Lemon	Bayelsa	Citrus limon	TATTGATTTTATCTATTTCTGTGGATTTCTATTCTATTACAGCGTCATTTTATCTCAATTATAACTATCAACAACGGATCTCTTGGCTCTCACATCGATGAAGAACGCAGCGAACCGCGATATTTTTTGTGACTTGCAGATGTGAATCATCAATCTTTGAACGCACATTGCGCGGTATGGCATTCCGTACCGCACGGATGGAGGAGCGTGTTCCCTCTGGGATCGCATTGCTTTCTTGAAATGGATTTTTTTAAACTCTCAATTATTACGTCATTTCACCTCCTTCATCCGAGA
136	Yarrowia lipolytica	CBS-6124	1	2e-148	98.64	NR_111212.1	Nut	Coconut	Enugu	Cocos nucifera	CATTATTGATTTTATCTATTTCTGTGGATTTCTATTCTATTACAGCGTCATTTTATCTCAATTATAACTATCAACAACGGATCTCTTGGCTCTCACATCGATGAAGAACGCAGCGAACCGCGATATTTTTTGTGACTTGCAGATGTGAATCATCAATCTTTGAACGCACATTGCGCGGTATGGCATTCCGTACCGCACGGATGGAGGAGCGTGTTCCCTCTGGGATCGCATTGCTTTCTTGAAATGGATTTTTTTAAACTCTCAATTATTACGTCATTTCACCTCCTTCATCCG
142	Yarrowia lipolytica	CBS-6124	1	2e-142	98.59	NR_111212.1	Fruit	Mango	Ogun	Mangifera indica	TTATTGATTTTATCTATTTCTGTGGATTTCTATTCTATTACAGCGTCATTTTATCTCAATTATAACTATCAACAACGGATCTCTTGGCTCTCACATCGATGAAGAACGCAGCGAACCGCGATATTTTTTGTGACTTGCAGATGTGAATCATCAATCTTTGAACGCACATTGCGCGGTATGGCATTCCGTACCGCACGGATGGAGGAGCGTGTTCCCTCTGGGATCGCATTGCTTTCTTGAAATGGATTTTTTTAAACTCTCAATTATTACGTCATTTCACCTC
143	Yarrowia lipolytica	CBS-6124	1	2e-142	98.59	NR_111212.1	Fruit	Orange	Ogun	Citrus aurantium	ATTATTGATTTTATCTATTTCTGTGGATTTCTATTCTATTACAGCGTCATTTTATCTCAATTATAACTATCAACAACGGATCTCTTGGCTCTCACATCGATGAAGAACGCAGCGAACCGCGATATTTTTTGTGACTTGCAGATGTGAATCATCAATCTTTGAACGCACATTGCGCGGTATGGCATTCCGTACCGCACGGATGGAGGAGCGTGTTCCCTCTGGGATCGCATTGCTTTCTTGAAATGGATTTTTTTAAACTCTCAATTATTACGTCATTTCACCT
227	Yarrowia lipolytica	CBS-6124	1	1e-129	98.46	NR_111212.1	Fruit	Guava	Kogi	Psidium guajava	TTTCTGTGGATTTCTATTCTATTACAGCGTCATTTTATCTCAATTATAACTATCAACAACGGATCTCTTGGCTCTCACATCGATGAAGAACGCAGCGAACCGCGATATTTTTTGTGACTTGCAGATGTGAATCATCAATCTTTGAACGCACATTGCGCGGTATGGCATTCCGTACCGCACGGATGGAGGAGCGTGTTCCCTCTGGGATCGCATTGCTTTCTTGAAATGGATTTTTTTAAACTCTCAATTATTACGTCATT
251	Yarrowia lipolytica	CBS-6124	1	4e-124	98.4	NR_111212.1	Fruit	Grapefruit	Delta	Citrus paradisi	TTTCTATTCTATTACAGCGTCATTTTATCTCAATTATAACTATCAACAACGGATCTCTTGGCTCTCACATCGATGAAGAACGCAGCGAACCGCGATATTTTTTGTGACTTGCAGATGTGAATCATCAATCTTTGAACGCACATTGCGCGGTATGGCATTCCGTACCGCACGGATGGAGGAGCGTGTTCCCTCTGGGATCGCATTGCTTTCTTGAAATGGATTTTTTTAAACTCTCAATTATTACGTCATT
253	Yarrowia lipolytica	CBS-6124	1	5e-144	98.6	NR_111212.1	Fruit	Banana	Benue	Musa acuminata	CATTATTGATTTTATCTATTTCTGTGGATTTCTATTCTATTACAGCGTCATTTTATCTCAATTATAACTATCAACAACGGATCTCTTGGCTCTCACATCGATGAAGAACGCAGCGAACCGCGATATTTTTTGTGACTTGCAGATGTGAATCATCAATCTTTGAACGCACATTGCGCGGTATGGCATTCCGTACCGCACGGATGGAGGAGCGTGTTCCCTCTGGGATCGCATTGCTTTCTTGAAATGGATTTTTTTAAACTCTCAATTATTACGTCATTTCACCTCC
50	Yarrowia lipolytica	CBS-6124	1	2e-142	98.59	NR_111212.1	Fruit	Pineapple	Enugu	Ananas comosus	TTATTGATTTTATCTATTTCTGTGGATTTCTATTCTATTACAGCGTCATTTTATCTCAATTATAACTATCAACAACGGATCTCTTGGCTCTCACATCGATGAAGAACGCAGCGAACCGCGATATTTTTTGTGACTTGCAGATGTGAATCATCAATCTTTGAACGCACATTGCGCGGTATGGCATTCCGTACCGCACGGATGGAGGAGCGTGTTCCCTCTGGGATCGCATTGCTTTCTTGAAATGGATTTTTTTAAACTCTCAATTATTACGTCATTTCACCTC
183	Meyerozyma caribbica	CBS9966	1	0	99.81	NR_149348.1	Fruit	Avocado pear	Bayelsa	Persea americana	ATTACAGTATTCTTTTGCCAGCGCTTAACTGCGCGGCGAAAAACCTTACACACAGTGTCTTTTTGATACAGAACTCTTGCTTTGGTTTGGCCTAGAGATAGGTTGGGCCAGAGGTTTAACAAAACACAATTTAATTATTTTTATTGATAGTCAAATTTTGAATTAATCTTCAAAACTTTCAACAACGGATCTCTTGGTTCTCGCATCGATGAAGAACGCAGCGAAATGCGATAAGTAATATGAATTGCAGATTTTCGTGAATCATCGAATCTTTGAACGCACATTGCGCCCTCTGGTATTCCAGAGGGCATGCCTGTTTGAGCGTCATTTCTCTCTCAAACCCCCGGGTTTGGTATTGAGTGATACTCTTAGTCGAACTAGGCGTTTGCTTGAAAAGTA…
156	Debaryomyces nepalensis	JCM2095	1	0	99.24	NR_130651.1	Fruit	Tamarind, African Velvet	Benue	Dialium guineense	TGCGCGGCGAAAAAACCTTACACACAGTGTTTTTTGTTATTACAAGAACTCTTGCTTTGGTCTGGACTAGAAATAGTTTGGGCCAGAGGTTTACTAAACTAAACTTCAATATTTATATTGAATTGTTATTTATTTTAATTGTCAATTTGTTGATTAAATTCAAAAAATCTTCAAAACTTTCAACAACGGATCTCTTGGTTCTCGCATCGATGAAGAACGCAGCGAAATGCGATAAGTAATATGAATTGCAGATTTTCGTGAATCATCGAATCTTTGAACGCACATTGCGCCCTTTGGTATTCCAAAGGGCATGCCTGTTTGAGCGTCATTTCTCTCTCAAACCTTCGGGTTTGGTATTGAGTGATACTCTTAGTCGAACTAGGCGTTTGCTTGAAATGT…
