# Supplementary material for: Lactose-assimilating yeasts with high fatty acid accumulation uncovered by untargeted bioprospecting
Source: Appl Environ Microbiol. 2024 Dec 31;91(1):e01615-24. doi: 10.1128/aem.01615-24 (PMC11784187; doi:10.1128/aem.01615-24)
Supplement: Table S2 — Growth phenotypes. [file aem.01615-24-s0004.txt]

Environment	Isolate.ID	Source.material	Source.category	State	Doubling.time.hours
Adenine	1001	Small Nuts	Nut	Adamawa	3.57078527896012
Adenine	1002	Small Nuts	Nut	Adamawa	3.28510841611464
Adenine	1003	Small Nuts	Nut	Adamawa	3.4003946770259
Adenine	1005	Datepalm	Fruit	Adamawa	1.9287829136453
Adenine	1006	Tutuje	Fruit	Adamawa	1.8089124482748
Adenine	1007	Tutuje	Fruit	Adamawa	1.8309661447631
Adenine	1008	Tutuje	Fruit	Adamawa	3.46345154300595
Adenine	1009	Tutuje	Fruit	Adamawa	1.73322939631031
Adenine	1010	Watermelon	Fruit	Adamawa	2.65501027086853
Adenine	1012	Brown Nut	Nut	Adamawa	2.05933417999636
Adenine	1013	Brown Nut	Nut	Adamawa	1.79480343717777
Adenine	1014	Brown Nut	Nut	Adamawa	1.86624231324971
Adenine	1015	Guava	Fruit	Bauchi	3.39983787129219
Adenine	1016	Guava	Fruit	Bauchi	3.15067089502925
Adenine	1017	Mango	Fruit	Bauchi	2.49430345530115
Adenine	1018	Mango	Fruit	Bauchi	3.37213472361902
Adenine	1019	Watermelon	Fruit	Gombe	2.46287302602077
Adenine	1020	Watermelon	Fruit	Gombe	2.67113499605039
Adenine	1021	Watermelon	Fruit	Gombe	NA
Adenine	1022	Guava	Fruit	Gombe	3.18475245178505
Adenine	1023	Guava	Fruit	Gombe	3.35921961532478
Adenine	1024	Guava	Fruit	Gombe	3.47114952982229
Adenine	1025	Garden Egg, Green	Vegetable	Gombe	1.09670968322198
Adenine	1026	Garden Egg, Green	Vegetable	Gombe	3.44984398994213
Adenine	1027	Garden Egg, Green	Vegetable	Gombe	1.19014653492942
Adenine	1029	Watermelon	Fruit	Gombe	3.63313415639383
Adenine	1030	Lime	Fruit	Gombe	1.41558043998319
Adenine	1031	Lime	Fruit	Gombe	2.37193121576847
Adenine	1032	Lime	Fruit	Gombe	2.38278514504146
Adenine	1033	Palm wine	Beverage	Taraba	1.48420900430253
Adenine	1034	Palm wine	Beverage	Taraba	3.48956873491916
Adenine	1035	Palm wine	Beverage	Taraba	1.62726990430561
Adenine	1036	Palm wine	Beverage	Taraba	3.54930892331571
Adenine	1037	Soil	Soil	Taraba	0.979174952354701
Adenine	1039	Soil	Soil	Taraba	3.10327804869204
Adenine	1040	Soil	Soil	Taraba	2.93109126455771
Adenine	1041	Orange	Fruit	Taraba	2.89493810076068
Adenine	1042	Orange	Fruit	Taraba	3.36154077224093
Adenine	1043	Orange	Fruit	Taraba	3.72603360407404
Adenine	1044	Orange	Fruit	Taraba	3.53367454958833
Adenine	1045	Water	Water	Taraba	3.7288758783734
Adenine	1046	Water	Water	Taraba	3.18454691321792
Adenine	1047	Mango	Fruit	Taraba	3.00808524114531
Adenine	1048	Mango	Fruit	Taraba	1.71050763979237
Adenine	1049	Mango	Fruit	Taraba	1.62958602407653
Adenine	1050	Well Water	Water	Taraba	3.03839286038243
Adenine	1051	Well Water	Water	Taraba	3.15259552780151
Adenine	1052	Tamarind	Fruit	Taraba	4.32419338278069
Adenine	1113	PawPaw	Fruit	Adamawa	2.55180847147128
Adenine	1114	PawPaw	Fruit	Adamawa	3.08033333810007
Adenine	1118	PawPaw	Fruit	Adamawa	1.5791659167587
Adenine	1120	PawPaw	Fruit	Adamawa	2.09847310652448
Adenine	1123	PawPaw	Fruit	Adamawa	2.1079702001459
Adenine	1124	PawPaw	Fruit	Adamawa	2.75884967928179
Adenine	1125	PawPaw	Fruit	Adamawa	NA
Adenine	1126	Tree Bark of Mango	Tree	Adamawa	1.96924246546077
Adenine	1127	Tree Bark of Mango	Tree	Adamawa	2.77094738048266
Adenine	1129	Tree Bark of Mango	Tree	Adamawa	2.65464326317918
Adenine	1130	Tree Bark of Mango	Tree	Adamawa	2.31846603564712
Adenine	1131	Tree Bark of Mango	Tree	Adamawa	2.47887664755901
Adenine	1132	Tree Bark of Mango	Tree	Adamawa	2.6295078873558
Adenine	1133	Tree Bark of Mango	Tree	Adamawa	2.61600345623677
Adenine	1134	Tree Bark of Mango	Tree	Adamawa	3.10648951635389
Adenine	1136	Tree Bark of Mango	Tree	Adamawa	NA
Adenine	1137	Tree Bark of Mango	Tree	Adamawa	NA
Adenine	1138	Tree Bark of Mango	Tree	Adamawa	NA
Adenine	1139	Tree Bark of Mango	Tree	Adamawa	NA
Adenine	1141	Tree Bark of Mango	Tree	Adamawa	2.51884444614126
Adenine	1142	Tree Bark of Mango	Tree	Adamawa	2.54100473131717
Adenine	1143	Tree Bark of Mango	Tree	Adamawa	2.31896796741308
Adenine	1144	Tree Bark of Mango	Tree	Adamawa	3.07814270752397
Adenine	1145	Tree Bark of Mango	Tree	Adamawa	2.30781258123765
Adenine	1146	Grapefruit	Fruit	Adamawa	2.55121560570059
Adenine	1147	Grapefruit	Fruit	Adamawa	3.50255594294466
Adenine	1151	Grapefruit	Fruit	Adamawa	2.13675192477138
Adenine	1152	Grapefruit	Fruit	Adamawa	2.85993224524204
Adenine	1153	Stream Water	Water	Bauchi	3.52403536857997
Adenine	1154	Stream Water	Water	Bauchi	2.07768688580114
Adenine	1155	Stream Water	Water	Bauchi	NA
Adenine	1156	Stream Water	Water	Bauchi	NA
Adenine	1157	Farm Soil	Soil	Bauchi	2.35705077110692
Adenine	1158	Farm Soil	Soil	Bauchi	2.30644311604869
Adenine	1159	Farm Soil	Soil	Bauchi	2.42279135969725
Adenine	1160	Guava	Fruit	Bauchi	3.16548906162058
Adenine	1163	Sorghum Beer	Beverage	Bauchi	6.33151165765781
Adenine	1164	Sorghum Beer	Beverage	Bauchi	6.56950175970145
Adenine	1165	Sorghum Beer	Beverage	Bauchi	2.05813594891614
Adenine	1172	Kunu	Beverage	Bauchi	NA
Adenine	1173	Kunu	Beverage	Bauchi	NA
Adenine	1174	Kunu	Beverage	Bauchi	NA
Adenine	1175	Kunu	Beverage	Bauchi	NA
Adenine	1176	Kunu	Beverage	Bauchi	3.34362105673901
Adenine	1177	Kunu	Beverage	Bauchi	NA
Adenine	1178	Kunu	Beverage	Bauchi	2.78044120370625
Adenine	1179	Guava	Fruit	Borno	2.90811015532175
Adenine	1180	Guava	Fruit	Borno	3.03569646787529
Adenine	1181	Guava	Fruit	Borno	2.9581204792514
Adenine	1184	Guava	Fruit	Borno	2.97144192083711
Adenine	1190	Sugarcane	Fruit	Borno	3.94294935439535
Adenine	1192	Sugarcane	Fruit	Borno	3.41732582655403
Adenine	1193	Sugarcane	Fruit	Borno	1.59666427042819
Adenine	1194	Sugarcane	Fruit	Borno	2.40656094807662
Adenine	1197	Sugarcane	Fruit	Borno	NA
Adenine	1198	Sugarcane	Fruit	Borno	NA
Adenine	1199	Sugarcane	Fruit	Borno	2.71395714200279
Adenine	1200	Sugarcane	Fruit	Borno	NA
Adenine	1201	Sugarcane	Fruit	Borno	1.46497953481006
Adenine	1202	Sugarcane	Fruit	Borno	2.8181363007988
Adenine	1210	Sugarcane	Fruit	Borno	3.39976513773614
Adenine	1211	Sugarcane	Fruit	Borno	2.13033792603186
Adenine	1215	Sugarcane	Fruit	Borno	2.194344011008
Adenine	1216	Sugarcane	Fruit	Borno	2.03427015001972
Adenine	1217	Sugarcane	Fruit	Borno	2.76521041475738
Adenine	1218	Sugarcane	Fruit	Borno	2.3601542950412
Adenine	1222	Sugarcane	Fruit	Borno	3.24303973462
Adenine	1225	Sugarcane	Fruit	Borno	1.52717498170307
Adenine	1226	Sugarcane	Fruit	Borno	2.30521056754536
Adenine	1227	Well Water	Water	Borno	2.28703293351046
Adenine	1228	Well Water	Water	Borno	2.97558662345571
Adenine	1229	Well Water	Water	Borno	2.69771854336176
Adenine	1230	Well Water	Water	Borno	2.89265324439177
Adenine	1237	Well Water	Water	Borno	2.33454414900933
Adenine	1238	Well Water	Water	Borno	1.41972940350345
Adenine	1239	Well Water	Water	Borno	2.18281685216902
Adenine	1240	Well Water	Water	Borno	2.61123913642289
Adenine	1241	Well Water	Water	Borno	NA
Adenine	1242	Well Water	Water	Borno	2.48185620184808
Adenine	1244	Well Water	Water	Borno	2.11520759856121
Adenine	1245	Well Water	Water	Borno	2.54761953614487
Adenine	1248	Well Water	Water	Borno	NA
Adenine	1250	Well Water	Water	Borno	2.05345561110873
Adenine	1251	Well Water	Water	Borno	NA
Adenine	1253	Well Water	Water	Borno	3.33307066336905
Adenine	1254	Well Water	Water	Borno	2.35128031494123
Adenine	1255	Well Water	Water	Borno	1.21977106841713
Adenine	1256	Well Water	Water	Borno	2.25904854181193
Adenine	1257	Well Water	Water	Borno	2.85094949085196
Adenine	1259	Well Water	Water	Borno	NA
Adenine	1260	Well Water	Water	Borno	NA
Adenine	1261	Well Water	Water	Borno	0.953164326352153
Adenine	1262	Well Water	Water	Borno	0.919109697705842
Adenine	1263	Well Water	Water	Borno	1.36662382562004
Adenine	1266	Garden Egg, Green	Vegetable	Borno	0.935421358808602
Adenine	1267	Garden Egg, Green	Vegetable	Borno	2.64895587600703
Adenine	1268	Garden Egg, Green	Vegetable	Borno	1.32156282379557
Adenine	1269	Garden Egg, Green	Vegetable	Borno	1.63917852857676
Adenine	1270	Garden Egg, Green	Vegetable	Borno	2.51690766814155
Adenine	1271	Garden Egg, Green	Vegetable	Borno	1.59022412184646
Adenine	1272	Garden Egg, Green	Vegetable	Borno	1.03224034582356
Adenine	1275	Garden Egg, Green	Vegetable	Borno	5.56589565006582
Adenine	1276	Garden Egg, Green	Vegetable	Borno	1.5900486262711
Adenine	1277	Garden Egg, Green	Vegetable	Borno	1.52334105394545
Adenine	1278	Garden Egg, Green	Vegetable	Borno	1.11797238987583
Adenine	1279	Garden Egg, Green	Vegetable	Borno	NA
Adenine	1280	Garden Egg, Green	Vegetable	Borno	NA
Adenine	1282	Garden Egg, Green	Vegetable	Borno	1.48486484992025
Adenine	1283	Garden Egg, Green	Vegetable	Borno	0.907031780376497
Adenine	1284	Garden Egg, Green	Vegetable	Borno	3.17791668281316
Adenine	1285	Garden Egg, Green	Vegetable	Borno	1.78052216015583
Adenine	1286	Garden Egg, Green	Vegetable	Borno	2.53776979011426
Adenine	1287	Lemon	Fruit	Gombe	2.21712666182036
Adenine	1290	Lemon	Fruit	Gombe	2.70210189556183
Adenine	1292	Lemon	Fruit	Gombe	1.33883724543357
Adenine	1293	Lemon	Fruit	Gombe	2.49600244220387
Adenine	1296	Lemon	Fruit	Gombe	3.47714950557709
Adenine	1297	Lemon	Fruit	Gombe	2.76901587585927
Adenine	1298	Lemon	Fruit	Gombe	2.5290054719015
Adenine	1299	Lemon	Fruit	Gombe	2.26765108433002
Adenine	1301	Lemon	Fruit	Gombe	2.64495521778257
Adenine	1302	Lemon	Fruit	Gombe	2.79815146050505
Adenine	1303	Lemon	Fruit	Gombe	2.35707537199044
Adenine	1304	Lemon	Fruit	Gombe	2.74402668298213
Adenine	1305	Lemon	Fruit	Gombe	2.34545993905327
Adenine	1306	Lemon	Fruit	Gombe	3.25875704855228
Adenine	1307	Lemon	Fruit	Gombe	3.33380428427933
Adenine	1308	Lemon	Fruit	Gombe	4.42456237058204
Adenine	1309	Lemon	Fruit	Gombe	3.98585337852072
Adenine	1310	Lemon	Fruit	Gombe	3.09605704369388
Adenine	1311	Lemon	Fruit	Gombe	2.19110548359827
Adenine	1313	Lemon	Fruit	Gombe	2.98887901895538
Adenine	1315	Lemon	Fruit	Gombe	2.38840655473118
Adenine	1316	Lemon	Fruit	Gombe	7.59168605963069
Adenine	1317	Lemon	Fruit	Gombe	2.46924406682447
Adenine	1318	Lemon	Fruit	Gombe	2.1035830819411
Adenine	1320	Lemon	Fruit	Gombe	3.63214140951526
Adenine	1321	Lemon	Fruit	Gombe	5.49304291012153
Adenine	1322	Lime	Fruit	Taraba	2.52292738971661
Adenine	1323	Lime	Fruit	Taraba	2.42747655013407
Adenine	1324	Lime	Fruit	Taraba	2.02403970263825
Adenine	1325	Lime	Fruit	Taraba	2.53990046243255
Adenine	1326	Lime	Fruit	Taraba	2.24569366856056
Adenine	1329	Lime	Fruit	Taraba	2.63109210386911
Adenine	1330	Lime	Fruit	Taraba	2.14183478376986
Adenine	1331	Lime	Fruit	Taraba	2.53202952726883
Adenine	1332	Lime	Fruit	Taraba	3.16343844930151
Adenine	1333	Lime	Fruit	Taraba	2.03227769289026
Adenine	1334	Lime	Fruit	Taraba	2.55172382175269
Adenine	1335	Lime	Fruit	Taraba	2.46305158844476
Adenine	1336	Lime	Fruit	Taraba	2.03580527038125
Adenine	1337	Lime	Fruit	Taraba	2.01395852283572
Adenine	1338	Lime	Fruit	Taraba	2.05285940150839
Adenine	1339	Lime	Fruit	Taraba	2.63087512726901
Adenine	1340	Lime	Fruit	Taraba	2.99251965595764
Adenine	1341	Lime	Fruit	Taraba	2.52407010460038
Adenine	1342	Lime	Fruit	Taraba	1.89276576948444
Adenine	1343	Lime	Fruit	Taraba	1.35385235259532
Adenine	1344	Lime	Fruit	Taraba	2.30434722790767
Adenine	1345	Burukutu	Beverage	Taraba	1.72302371688268
Adenine	1346	Burukutu	Beverage	Taraba	4.05305398698642
Adenine	1348	Burukutu	Beverage	Taraba	2.36631793561396
Adenine	1349	Burukutu	Beverage	Taraba	2.37766687638493
Adenine	1350	Burukutu	Beverage	Taraba	2.34953608666508
Adenine	1351	Burukutu	Beverage	Taraba	4.92781334550564
Adenine	1353	Burukutu	Beverage	Taraba	2.31680620715531
Adenine	1355	Lemon	Fruit	Taraba	2.07964592268413
Adenine	1356	Lemon	Fruit	Taraba	2.55786848370538
Adenine	1357	Lemon	Fruit	Taraba	2.32453591029557
Adenine	1358	Lemon	Fruit	Taraba	2.13296986455144
Adenine	1359	Lemon	Fruit	Taraba	2.30071103774458
Adenine	1360	Lemon	Fruit	Taraba	2.23128857062392
Adenine	1361	Orange	Fruit	Taraba	2.44627900367039
Adenine	1362	Orange	Fruit	Taraba	2.31832795423116
Adenine	1363	Orange	Fruit	Taraba	3.51334201207231
Adenine	1365	Orange	Fruit	Taraba	3.04139332217084
Adenine	1368	Orange	Fruit	Taraba	7.58707707771268
Adenine	1369	Orange	Fruit	Taraba	3.03757454185829
Adenine	1370	Orange	Fruit	Taraba	2.17439541978199
Adenine	1371	Orange	Fruit	Taraba	2.51896590688632
Adenine	1372	Orange	Fruit	Taraba	1.51728418107402
Adenine	1373	Orange	Fruit	Taraba	2.21265521865684
Adenine	1376	Orange	Fruit	Taraba	2.48631542388806
Adenine	1378	Orange	Fruit	Taraba	2.70528290683445
Adenine	1379	Orange	Fruit	Taraba	2.64305531252167
Adenine	1380	Orange	Fruit	Taraba	2.56277780586752
Adenine	1383	Orange	Fruit	Taraba	1.5154440872064
Adenine	1388	Sweet melon	Fruit	Taraba	3.09944759819466
Adenine	1391	Kunu	Beverage	Taraba	4.94539123218425
Adenine	1392	Kunu	Beverage	Taraba	5.95485382554491
Adenine	1393	Kunu	Beverage	Taraba	6.4098880354956
Adenine	1394	Fruit, undefined	Fruit	Taraba	1.45344556884635
Adenine	1398	Fruit, undefined	Fruit	Taraba	1.36833795153798
Adenine	1400	Fruit, undefined	Fruit	Taraba	2.91251325703002
Adenine	1403	Fruit, undefined	Fruit	Taraba	1.85034947624339
Adenine	1404	Fruit, undefined	Fruit	Taraba	1.23259713345244
Adenine	1406	Datepalm	Fruit	Taraba	1.83456722379584
Adenine	1407	Datepalm	Fruit	Taraba	2.12211427133147
Adenine	1410	Datepalm	Fruit	Taraba	3.06140730789699
Adenine	1411	Datepalm	Fruit	Taraba	2.22938733551157
Adenine	1412	Datepalm	Fruit	Taraba	2.19854659062733
Adenine	1413	Datepalm	Fruit	Taraba	2.14420592077576
Adenine	1414	Datepalm	Fruit	Taraba	2.14561076610865
Adenine	1415	Datepalm	Fruit	Taraba	1.98097869244909
Adenine	1416	Datepalm	Fruit	Taraba	2.13819318656939
Adenine	1417	Datepalm	Fruit	Taraba	2.18113362980134
Adenine	1418	Datepalm	Fruit	Taraba	2.10277999921678
Adenine	1419	Datepalm	Fruit	Taraba	2.16661117551572
Adenine	1420	Datepalm	Fruit	Taraba	2.38621919243469
Adenine	1421	Datepalm	Fruit	Taraba	2.37241727470465
Adenine	1422	Datepalm	Fruit	Taraba	2.45848943532659
Adenine	1423	Cashew	Fruit	Taraba	2.2031786862509
Adenine	1424	Cashew	Fruit	Taraba	2.26687274461042
Adenine	1426	Cashew	Fruit	Taraba	2.53188042414531
Adenine	1427	Cashew	Fruit	Taraba	2.48060594854383
Adenine	1428	Cashew	Fruit	Taraba	2.22884395082176
Adenine	1429	Cashew	Fruit	Taraba	1.43384223630237
Adenine	1430	Cashew	Fruit	Taraba	2.35161235249018
Adenine	1432	Cashew	Fruit	Taraba	2.59251330581023
Adenine	1433	Cashew	Fruit	Taraba	2.15095300667531
Adenine	1434	Cashew	Fruit	Taraba	2.17567487753611
Adenine	1435	Cashew	Fruit	Taraba	2.4381269726329
Adenine	1436	Cashew	Fruit	Taraba	2.17014350041793
Adenine	1437	Cashew	Fruit	Taraba	1.673992373913
Adenine	1438	Cashew	Fruit	Taraba	2.05722236498849
Adenine	1439	Cashew	Fruit	Taraba	2.41835986580826
Adenine	1440	Cashew	Fruit	Taraba	2.26896881948302
Adenine	1441	Cashew	Fruit	Taraba	2.25816184665066
Adenine	1442	Cashew	Fruit	Taraba	2.18614534708058
Adenine	1443	Cashew	Fruit	Taraba	6.26420280585823
Adenine	1444	Cashew	Fruit	Taraba	4.64229588900502
Adenine	1445	Cashew	Fruit	Taraba	4.53039296295521
Adenine	1446	Cashew	Fruit	Taraba	4.65225980542827
Adenine	1447	Cashew	Fruit	Taraba	2.38132575815801
Adenine	1448	Cashew	Fruit	Taraba	2.08104893300063
Adenine	1449	Cashew	Fruit	Taraba	2.15770881007303
Adenine	1450	Cashew	Fruit	Taraba	2.27884791036365
Adenine	1451	Cashew	Fruit	Taraba	2.55321773857316
Adenine	1452	Cashew	Fruit	Taraba	2.34627933527177
Adenine	1453	Cashew	Fruit	Taraba	2.44715372400718
Adenine	1454	Cashew	Fruit	Taraba	2.28339498928925
Adenine	1455	Cashew	Fruit	Taraba	2.50697297893072
Adenine	1456	Cashew	Fruit	Taraba	5.15535434452538
Adenine	1458	Cashew	Fruit	Taraba	2.73972943849652
Adenine	1459	Cashew	Fruit	Taraba	2.47455806590583
Adenine	1461	Datepalm	Fruit	Yobe	3.21748017481126
Adenine	1462	Datepalm	Fruit	Yobe	3.13329323911656
Adenine	2001	Water Apple	Fruit	Akwa Ibom	3.16390153220793
Adenine	2003	Water Apple	Fruit	Akwa Ibom	3.47336976444702
Adenine	2004	Water Apple	Fruit	Akwa Ibom	3.65495911488335
Adenine	2005	Water Apple	Fruit	Akwa Ibom	4.68169179148034
Adenine	2006	Water Apple	Fruit	Akwa Ibom	3.64534870698957
Adenine	2007	Water Apple	Fruit	Akwa Ibom	4.41880671865281
Adenine	2008	Grapefruit	Fruit	Akwa Ibom	1.35396369121795
Adenine	2009	Grapefruit	Fruit	Akwa Ibom	2.86064150578145
Adenine	2010	Grapefruit	Fruit	Akwa Ibom	3.33107477885275
Adenine	2011	Grapefruit	Fruit	Akwa Ibom	1.77827926576574
Adenine	2012	Grapefruit	Fruit	Akwa Ibom	2.89564582363127
Adenine	2013	Lime	Fruit	Akwa Ibom	3.985341670434
Adenine	2014	Lime	Fruit	Akwa Ibom	2.98987633940256
Adenine	2015	Lime	Fruit	Akwa Ibom	1.71056841062749
Adenine	2016	Lime	Fruit	Akwa Ibom	1.89227395791815
Adenine	2017	Lime	Fruit	Akwa Ibom	4.0887348922835
Adenine	2018	Lime	Fruit	Akwa Ibom	2.39190411107985
Adenine	2019	Pear	Fruit	Akwa Ibom	1.68479740418076
Adenine	2020	Pear	Fruit	Akwa Ibom	3.61750450618249
Adenine	2021	Pear	Fruit	Akwa Ibom	1.54385989143453
Adenine	2022	Pear	Fruit	Akwa Ibom	1.78845116602692
Adenine	2023	Pear	Fruit	Akwa Ibom	1.46521863663009
Adenine	2024	Pear	Fruit	Akwa Ibom	1.53158785334982
Adenine	2025	Pear	Fruit	Akwa Ibom	1.20338820915738
Adenine	2026	Pear	Fruit	Akwa Ibom	NA
Adenine	2027	Orange	Fruit	Akwa Ibom	3.03472348255189
Adenine	2028	Orange	Fruit	Akwa Ibom	2.48270664810659
Adenine	2029	Orange	Fruit	Akwa Ibom	3.09661453124074
Adenine	2030	Orange	Fruit	Akwa Ibom	2.36065825395588
Adenine	2031	Orange	Fruit	Akwa Ibom	4.58757056670457
Adenine	2032	PawPaw	Fruit	Akwa Ibom	3.79565138743224
Adenine	2033	PawPaw	Fruit	Akwa Ibom	4.96500312460145
Adenine	2034	PawPaw	Fruit	Akwa Ibom	3.55473206389885
Adenine	2035	PawPaw	Fruit	Akwa Ibom	4.1762332607943
Adenine	2036	PawPaw	Fruit	Akwa Ibom	2.46925280313188
Adenine	2037	PawPaw	Fruit	Akwa Ibom	2.34371418418307
Adenine	2038	Pineapple	Fruit	Akwa Ibom	1.56529397624533
Adenine	2039	Pineapple	Fruit	Akwa Ibom	2.85215315364115
Adenine	2040	Pineapple	Fruit	Akwa Ibom	3.66675869962366
Adenine	2041	Pineapple	Fruit	Akwa Ibom	3.26897413002022
Adenine	2043	Pineapple	Fruit	Akwa Ibom	4.27227092234384
Adenine	2044	Pineapple	Fruit	Akwa Ibom	3.82702810515318
Adenine	2045	Palm wine	Beverage	Akwa Ibom	4.69479820255173
Adenine	2046	Palm wine	Beverage	Akwa Ibom	3.19141894116195
Adenine	2047	Palm wine	Beverage	Akwa Ibom	2.66576552115196
Adenine	2048	Palm wine	Beverage	Akwa Ibom	4.84793487838273
Adenine	2049	Palm wine	Beverage	Akwa Ibom	5.06318133954308
Adenine	2050	Palm wine	Beverage	Akwa Ibom	4.31082385525814
Adenine	2051	Banana	Fruit	Cross River	2.39467041582287
Adenine	2052	Banana	Fruit	Cross River	2.34181573339946
Adenine	2053	Banana	Fruit	Cross River	1.35704064590783
Adenine	2054	Banana	Fruit	Cross River	2.37162627071053
Adenine	2055	Banana	Fruit	Cross River	1.32131834762995
Adenine	2056	Banana	Fruit	Cross River	2.78565403151209
Adenine	2058	Coconut	Nut	Cross River	1.20450873923118
Adenine	2059	Coconut	Nut	Cross River	3.30685101533994
Adenine	2060	Coconut	Nut	Cross River	2.63625880215273
Adenine	2061	Coconut	Nut	Cross River	1.4710316694418
Adenine	2062	Coconut	Nut	Cross River	2.89149169014954
Adenine	2063	Coconut	Nut	Cross River	3.29569760047224
Adenine	2064	Coconut	Nut	Cross River	2.39891853877349
Adenine	2065	Coconut	Nut	Cross River	3.61172417067974
Adenine	2066	Honeycomb	Honeycomb	Cross River	3.55615443553449
Adenine	2067	Honeycomb	Honeycomb	Cross River	2.80298744767662
Adenine	2068	Honeycomb	Honeycomb	Cross River	3.48774221747176
Adenine	2069	Honeycomb	Honeycomb	Cross River	3.55793196195551
Adenine	2070	Honeycomb	Honeycomb	Cross River	3.40348772225603
Adenine	2071	Honeycomb	Honeycomb	Cross River	3.2662427282503
Adenine	2072	Honeycomb	Honeycomb	Cross River	3.11911637808369
Adenine	2073	Forest soil	Soil	Cross River	3.18680374018668
Adenine	2075	Forest soil	Soil	Cross River	3.25790095994278
Adenine	2076	Forest soil	Soil	Cross River	3.1419344192099
Adenine	2081	Palm wine	Beverage	Cross River	4.83143726872121
Adenine	2082	Palm wine	Beverage	Cross River	2.67273136123214
Adenine	2083	Palm wine	Beverage	Cross River	1.84021962210855
Adenine	2084	Palm wine	Beverage	Cross River	3.00661373729942
Adenine	2085	Palm wine	Beverage	Cross River	3.58687518824685
Adenine	2086	Palm wine	Beverage	Cross River	NA
Adenine	2087	Palm wine	Beverage	Cross River	2.84246202918132
Adenine	2088	Palm wine	Beverage	Cross River	2.70806766216093
Adenine	2089	Palm wine	Beverage	Cross River	3.08763965285664
Adenine	2090	Cassava	Vegetable	Cross River	3.40012415247459
Adenine	2091	Cassava	Vegetable	Cross River	2.31335486327723
Adenine	2092	Cassava	Vegetable	Cross River	2.42648255233091
Adenine	2093	Cassava	Vegetable	Cross River	3.19966400563045
Adenine	2094	Cassava	Vegetable	Cross River	2.46086869479171
Adenine	2095	Cassava	Vegetable	Cross River	1.54043457980884
Adenine	2096	Cassava	Vegetable	Cross River	2.07985207103476
Adenine	2097	Avocado pear	Fruit	Delta	1.82675990633679
Adenine	2098	Avocado pear	Fruit	Delta	1.47467104819186
Adenine	2099	Avocado pear	Fruit	Delta	4.86208412998952
Adenine	2100	Avocado pear	Fruit	Delta	3.64320862562929
Adenine	2101	Avocado pear	Fruit	Delta	2.94038722534358
Adenine	2102	Avocado pear	Fruit	Delta	6.45254715360095
Adenine	2103	Avocado pear	Fruit	Delta	1.35537991222004
Adenine	2104	Banana	Fruit	Delta	5.10924730395884
Adenine	2105	Banana	Fruit	Delta	2.52229864754089
Adenine	2106	Banana	Fruit	Delta	4.40789029859493
Adenine	2107	Banana	Fruit	Delta	4.96108148516129
Adenine	2108	Banana	Fruit	Delta	1.18760780593709
Adenine	2109	Banana	Fruit	Delta	4.94143640553626
Adenine	2110	Banana	Fruit	Delta	2.54773593634197
Adenine	2111	Grapefruit	Fruit	Delta	3.26843424950004
Adenine	2113	Grapefruit	Fruit	Delta	3.50546922544872
Adenine	2114	Grapefruit	Fruit	Delta	3.52669842565426
Adenine	2115	Grapefruit	Fruit	Delta	3.32586587266531
Adenine	2116	Grapefruit	Fruit	Delta	3.45354544384468
Adenine	2117	Guava	Fruit	Delta	1.83339163662773
Adenine	2118	Guava	Fruit	Delta	2.57904389223014
Adenine	2119	Guava	Fruit	Delta	3.44515784363669
Adenine	2120	Guava	Fruit	Delta	3.19415463876384
Adenine	2121	Guava	Fruit	Delta	2.63132445654168
Adenine	2122	Guava	Fruit	Delta	3.33381415854564
Adenine	2123	Pear	Fruit	Delta	1.35527475714508
Adenine	2124	Pear	Fruit	Delta	1.96312310450318
Adenine	2125	Pear	Fruit	Delta	4.97785832999947
Adenine	2126	Pear	Fruit	Delta	4.68253682894063
Adenine	2127	Pear	Fruit	Delta	3.45459275319952
Adenine	2128	Pear	Fruit	Delta	3.35040316652705
Adenine	2129	Orange	Fruit	Delta	1.57591041861529
Adenine	2130	Orange	Fruit	Delta	2.74441078023505
Adenine	2131	Orange	Fruit	Delta	3.43274511852635
Adenine	2132	Orange	Fruit	Delta	1.69505507780075
Adenine	2134	Orange	Fruit	Delta	3.11046260519871
Adenine	2135	Pineapple	Fruit	Delta	3.27851352506017
Adenine	2136	Pineapple	Fruit	Delta	4.68477068265559
Adenine	2137	Pineapple	Fruit	Delta	2.74017907373837
Adenine	2138	Pineapple	Fruit	Delta	3.49526968042985
Adenine	2139	Pineapple	Fruit	Delta	4.11864320452968
Adenine	2140	Pineapple	Fruit	Delta	2.04552501791327
Adenine	2141	Pineapple	Fruit	Delta	4.53648440263695
Adenine	2142	Orange	Fruit	Delta	3.34304930691865
Adenine	2143	Orange	Fruit	Edo	3.24174596660521
Adenine	2144	Orange	Fruit	Edo	3.15275988694924
Adenine	2145	Orange	Fruit	Edo	3.81231715850417
Adenine	2146	Orange	Fruit	Edo	3.17614692192709
Adenine	2147	Pineapple	Fruit	Edo	3.61452954064069
Adenine	2148	Pineapple	Fruit	Edo	3.74798704190959
Adenine	2149	Pineapple	Fruit	Edo	1.03009708031076
Adenine	2150	Pineapple	Fruit	Edo	2.63692834649629
Adenine	2152	Pineapple	Fruit	Edo	3.97047684433509
Adenine	2153	Pineapple	Fruit	Edo	3.38504875492149
Adenine	2154	Pineapple	Fruit	Edo	1.66951807942557
Adenine	2155	Pineapple	Fruit	Edo	3.2774658025383
Adenine	2156	Grapefruit	Fruit	Rivers	2.83890130145778
Adenine	2157	Guava	Fruit	Rivers	2.25016540482098
Adenine	2158	Guava	Fruit	Rivers	2.36574315466012
Adenine	2159	Orange	Fruit	Rivers	3.27179612577389
Adenine	2160	Orange	Fruit	Rivers	3.977348951669
Adenine	2161	Orange	Fruit	Rivers	4.35165901176185
Adenine	2162	Orange	Fruit	Rivers	3.64859800902847
Adenine	2163	Orange	Fruit	Rivers	2.38444368511691
Adenine	2164	Orange	Fruit	Rivers	4.27135694200474
Adenine	2169	Pineapple	Fruit	Rivers	1.58891369005211
Adenine	2170	Pineapple	Fruit	Rivers	1.46379023852733
Adenine	2171	Pineapple	Fruit	Rivers	2.65136699039706
Adenine	2175	Bark of Orange Tree	Tree	Rivers	2.76736888411575
Adenine	2176	Bark of Orange Tree	Tree	Rivers	1.62219897944509
Adenine	2178	Bark of Orange Tree	Tree	Rivers	2.80529242521505
Adenine	2182	Palm wine	Beverage	Rivers	3.02127409744894
Adenine	2183	Palm wine	Beverage	Rivers	NA
Adenine	2184	Palm wine	Beverage	Rivers	4.07891259686861
Adenine	2185	Palm wine	Beverage	Rivers	4.65439831087859
Adenine	2186	Palm wine	Beverage	Rivers	5.806837281982
Adenine	2187	Palm wine	Beverage	Rivers	6.47124437251716
Adenine	2188	Palm wine	Beverage	Rivers	5.48191017897137
Adenine	2189	Palm wine	Beverage	Rivers	4.72030859790462
Adenine	2190	Palm wine	Beverage	Rivers	5.1710958968976
Adenine	2191	Palm wine	Beverage	Rivers	1.61827495083262
Adenine	2192	Palm wine	Beverage	Rivers	6.15451102125221
Adenine	2193	Palm wine	Beverage	Rivers	2.98215300257417
Adenine	2194	Palm wine	Beverage	Rivers	10.0908314498755
Adenine	2195	Banana	Fruit	Rivers	3.57556913359333
Adenine	2196	Banana	Fruit	Rivers	2.28881808454294
Adenine	2197	Banana	Fruit	Rivers	3.38604985136095
Adenine	2198	Banana	Fruit	Rivers	2.21236508690067
Adenine	2199	Banana	Fruit	Rivers	1.64885034066325
Adenine	2200	Banana	Fruit	Rivers	1.62669643378521
Adenine	2201	Banana	Fruit	Rivers	2.24129983843952
Adenine	2202	Banana	Fruit	Rivers	1.79346585144439
Adenine	2203	Banana	Fruit	Rivers	1.61312221302387
Adenine	2204	Coconut	Nut	Rivers	3.39451396268611
Adenine	2205	Coconut	Nut	Rivers	3.43666840614871
Adenine	2206	Coconut	Nut	Rivers	3.48220768628684
Adenine	2207	Coconut	Nut	Rivers	3.52219909818302
Adenine	2208	Coconut	Nut	Rivers	3.33910696671726
Adenine	2209	Coconut	Nut	Rivers	3.14315618221741
Adenine	2210	Coconut	Nut	Rivers	2.51917106879784
Adenine	2211	Coconut	Nut	Rivers	3.10680705575076
Adenine	2212	Orange	Fruit	Rivers	2.77158752330308
Adenine	2213	Orange	Fruit	Rivers	1.4553497990876
Adenine	2214	Orange	Fruit	Rivers	2.35857643463668
Adenine	2215	Orange	Fruit	Rivers	3.41851967920816
Adenine	2217	Orange	Fruit	Rivers	1.62393818135255
Adenine	2218	Orange	Fruit	Rivers	3.41625316163327
Adenine	2219	Pineapple	Fruit	Rivers	3.23130513755139
Adenine	2220	Pineapple	Fruit	Rivers	3.06092305278824
Adenine	2221	Pineapple	Fruit	Rivers	3.22785871698824
Adenine	2222	Pineapple	Fruit	Rivers	2.34971046134143
Adenine	2223	Pineapple	Fruit	Rivers	3.44404735272799
Adenine	2225	Pineapple	Fruit	Rivers	1.67616054789525
Adenine	2226	Pineapple	Fruit	Rivers	1.0600441382092
Adenine	2227	Pineapple	Fruit	Rivers	3.43888706777045
Adenine	2228	Watermelon	Fruit	Rivers	3.09248873620461
Adenine	2229	Watermelon	Fruit	Rivers	3.52830382890137
Adenine	2230	Watermelon	Fruit	Rivers	3.5102517195014
Adenine	2231	Watermelon	Fruit	Rivers	3.24518526413668
Adenine	2232	Watermelon	Fruit	Rivers	3.39762687495233
Adenine	2233	Watermelon	Fruit	Rivers	2.02032606766539
Adenine	2234	Watermelon	Fruit	Rivers	3.10182754014263
Adenine	2235	Watermelon	Fruit	Rivers	1.88446761431001
Adenine	2764	Avocado pear	Fruit	Bayelsa	1.64072321442412
Adenine	2765	Avocado pear	Fruit	Bayelsa	2.30627463375667
Adenine	2767	Avocado pear	Fruit	Bayelsa	2.39212074008775
Adenine	2768	Avocado pear	Fruit	Bayelsa	1.90312473926783
Adenine	2769	Avocado pear	Fruit	Bayelsa	2.27087129757326
Adenine	2770	Avocado pear	Fruit	Bayelsa	2.31682822298648
Adenine	2771	Avocado pear	Fruit	Bayelsa	2.34510480143202
Adenine	2774	Avocado pear	Fruit	Bayelsa	1.8105548605232
Adenine	2775	Banana	Fruit	Bayelsa	2.30680624895816
Adenine	2776	Banana	Fruit	Bayelsa	1.62720642967206
Adenine	2777	Banana	Fruit	Bayelsa	1.33956116198849
Adenine	2778	Banana	Fruit	Bayelsa	1.75963587435985
Adenine	2779	Banana	Fruit	Bayelsa	2.12719637681033
Adenine	2782	Banana	Fruit	Bayelsa	1.82535618633634
Adenine	2783	Banana	Fruit	Bayelsa	NA
Adenine	2786	Banana	Fruit	Bayelsa	2.81167728926462
Adenine	2788	Coconut	Nut	Bayelsa	1.76716896442184
Adenine	2789	Coconut	Nut	Bayelsa	2.0452718071022
Adenine	2790	Coconut	Nut	Bayelsa	2.12653198585134
Adenine	2791	Coconut	Nut	Bayelsa	2.00316704631631
Adenine	2792	Coconut	Nut	Bayelsa	1.97866348185611
Adenine	2793	Coconut	Nut	Bayelsa	3.12206899577512
Adenine	2794	Coconut	Nut	Bayelsa	2.01447907476568
Adenine	2795	Coconut	Nut	Bayelsa	2.55529006535815
Adenine	2798	Coconut	Nut	Bayelsa	1.39110546265749
Adenine	2799	Coconut	Nut	Bayelsa	1.2484865394642
Adenine	2800	Coconut	Nut	Bayelsa	2.0286115458983
Adenine	2801	Coconut	Nut	Bayelsa	2.35971836599026
Adenine	2802	Coconut	Nut	Bayelsa	1.80046194908103
Adenine	2803	Coconut	Nut	Bayelsa	1.87826899573384
Adenine	2804	Coconut	Nut	Bayelsa	1.97361253800365
Adenine	2805	Coconut	Nut	Bayelsa	NA
Adenine	2807	Coconut	Nut	Bayelsa	NA
Adenine	2814	Lemon	Fruit	Bayelsa	2.16313643861917
Adenine	2815	Lemon	Fruit	Bayelsa	3.12105553769015
Adenine	2821	Lemon	Fruit	Bayelsa	1.60229496531584
Adenine	2822	Lemon	Fruit	Bayelsa	1.73443361315123
Adenine	2824	Lemon	Fruit	Bayelsa	1.82792432489201
Adenine	2827	Orange	Fruit	Bayelsa	1.91670144714361
Adenine	2828	Orange	Fruit	Bayelsa	1.5839550109988
Adenine	2830	Orange	Fruit	Bayelsa	2.01211478888433
Adenine	2831	Orange	Fruit	Bayelsa	2.15566598831209
Adenine	2832	Orange	Fruit	Bayelsa	2.1418378616877
Adenine	2834	PawPaw	Fruit	Bayelsa	1.88682776635119
Adenine	2841	Tangerine	Fruit	Bayelsa	1.95572736553362
Adenine	2842	Tangerine	Fruit	Bayelsa	1.65763124623539
Adenine	2843	Tangerine	Fruit	Bayelsa	2.39053659905585
Adenine	2845	Tangerine	Fruit	Bayelsa	2.39439286486632
Adenine	2846	Tangerine	Fruit	Bayelsa	1.4387915427167
Adenine	2847	Tangerine	Fruit	Bayelsa	1.78948843821469
Adenine	2848	Tangerine	Fruit	Bayelsa	2.08266449949623
Adenine	2849	Tangerine	Fruit	Bayelsa	1.94076315795934
Adenine	2850	Tangerine	Fruit	Bayelsa	2.1012566346342
Adenine	2851	Tangerine	Fruit	Bayelsa	NA
Adenine	2852	Tangerine	Fruit	Bayelsa	2.81251216145867
Adenine	2853	Bark of Orange Tree	Tree	Bayelsa	5.45722638086923
Adenine	2858	Bark of Orange Tree	Tree	Bayelsa	2.50250278073105
Adenine	2860	Bark of Orange Tree	Tree	Bayelsa	2.07589306689631
Adenine	2861	Bark of Orange Tree	Tree	Bayelsa	2.76196226691715
Adenine	2863	Bark of Orange Tree	Tree	Bayelsa	2.33910632243715
Adenine	2864	Bark of Orange Tree	Tree	Bayelsa	3.58791536136596
Adenine	2865	Bark of Orange Tree	Tree	Bayelsa	4.3979395284333
Adenine	2866	Bark of Guava Tree	Tree	Bayelsa	4.40932848047366
Adenine	2867	Bark of Guava Tree	Tree	Bayelsa	3.09485068244664
Adenine	2870	Bark of Guava Tree	Tree	Bayelsa	4.67288375024371
Adenine	2871	Bark of Guava Tree	Tree	Bayelsa	5.56193659602682
Adenine	2872	Bark of Guava Tree	Tree	Bayelsa	1.63735091587762
Adenine	2873	Bark of Guava Tree	Tree	Bayelsa	1.35133878739049
Adenine	2874	Farm Soil	Soil	Bayelsa	2.07663094853656
Adenine	2878	Farm Soil	Soil	Bayelsa	7.18041309284228
Adenine	2879	Farm Soil	Soil	Bayelsa	5.48162082011744
Adenine	2882	Farm Soil	Soil	Bayelsa	2.87041250759058
Adenine	2883	Farm Soil	Soil	Bayelsa	4.4597822666814
Adenine	2884	Farm Soil	Soil	Bayelsa	1.87023483845987
Adenine	2885	Farm Soil	Soil	Bayelsa	3.04387156248088
Adenine	2886	Cucumber	Fruit	Bayelsa	1.8620305270218
Adenine	2887	Cucumber	Fruit	Bayelsa	1.99191648523879
Adenine	2888	Cucumber	Fruit	Bayelsa	1.97544478552166
Adenine	2889	Cucumber	Fruit	Bayelsa	3.00287865067809
Adenine	2890	Cucumber	Fruit	Bayelsa	1.49820245001923
Adenine	2894	Cucumber	Fruit	Bayelsa	2.88130481915456
Adenine	2895	Cucumber	Fruit	Bayelsa	1.93296170227605
Adenine	2896	Coconut	Nut	Delta	2.08938283453943
Adenine	2897	Coconut	Nut	Delta	2.34483428845349
Adenine	2898	Coconut	Nut	Delta	1.9986602589569
Adenine	2899	Coconut	Nut	Delta	1.65206794481981
Adenine	2900	Coconut	Nut	Delta	1.94734587420672
Adenine	2902	Coconut	Nut	Delta	2.22746244534856
Adenine	2910	Coconut	Nut	Delta	NA
Adenine	2911	Coconut	Nut	Delta	2.04562663087105
Adenine	2912	Coconut	Nut	Delta	NA
Adenine	2913	Coconut	Nut	Delta	1.53709491837847
Adenine	2917	Grapefruit	Fruit	Delta	1.65996221317093
Adenine	2920	Grapefruit	Fruit	Delta	2.2856170773208
Adenine	2923	Grapefruit	Fruit	Delta	2.10311788793329
Adenine	2925	Grapefruit	Fruit	Delta	5.51157426619833
Adenine	2926	Grapefruit	Fruit	Delta	2.52891261287201
Adenine	2927	Grapefruit	Fruit	Delta	NA
Adenine	2930	Lime	Fruit	Delta	2.6056096740475
Adenine	2935	Lime	Fruit	Delta	1.81002659732733
Adenine	2937	Lime	Fruit	Delta	1.81058713647516
Adenine	2938	Lime	Fruit	Delta	2.39371913205241
Adenine	2939	Pear	Fruit	Delta	2.6930568043922
Adenine	2941	Pear	Fruit	Delta	2.40811858736248
Adenine	2942	Pear	Fruit	Delta	3.85842418683736
Adenine	2943	Pear	Fruit	Delta	2.47497551804275
Adenine	2944	Pear	Fruit	Delta	2.04916253062186
Adenine	2945	Pear	Fruit	Delta	1.98864156762258
Adenine	2946	Pear	Fruit	Delta	2.74710872617928
Adenine	2948	Pear	Fruit	Delta	2.76035719973621
Adenine	2949	Pear	Fruit	Delta	1.77733668024153
Adenine	2952	Pear	Fruit	Delta	1.32862324307352
Adenine	2954	Orange	Fruit	Delta	2.20341696142582
Adenine	2958	Orange	Fruit	Delta	2.41704681800413
Adenine	2959	Orange	Fruit	Delta	1.39779892266884
Adenine	2960	Orange	Fruit	Delta	1.42251655850118
Adenine	2961	Orange	Fruit	Delta	1.49712621146562
Adenine	2966	Orange	Fruit	Delta	2.02616907535042
Adenine	2967	Orange	Fruit	Delta	1.76208908857542
Adenine	2968	Orange	Fruit	Delta	3.22524393524231
Adenine	2969	Orange	Fruit	Delta	2.93607286065081
Adenine	2971	Pineapple	Fruit	Delta	2.56218739368414
Adenine	2972	Pineapple	Fruit	Delta	2.31810461985248
Adenine	2974	Pineapple	Fruit	Delta	2.8233742665962
Adenine	2976	Pineapple	Fruit	Delta	1.27743416977076
Adenine	2978	Pineapple	Fruit	Delta	1.12714295955711
Adenine	2979	Pineapple	Fruit	Delta	2.28173541879926
Adenine	2985	Pineapple	Fruit	Delta	2.3076706561863
Adenine	2986	Tangerine	Fruit	Delta	1.31732650210477
Adenine	2987	Tangerine	Fruit	Delta	1.41510721747608
Adenine	2988	Tangerine	Fruit	Delta	1.69568917136787
Adenine	2989	Tangerine	Fruit	Delta	2.36938739225295
Adenine	2990	Tangerine	Fruit	Delta	1.9397339074256
Adenine	2991	Tangerine	Fruit	Delta	2.62073297491622
Adenine	2992	Tangerine	Fruit	Delta	2.85898982608111
Adenine	2993	Tangerine	Fruit	Delta	1.12673472730893
Adenine	2995	Tangerine	Fruit	Delta	1.06184746544985
Adenine	2996	Tangerine	Fruit	Delta	1.04464531578274
Adenine	2997	Tangerine	Fruit	Delta	2.47893717970885
Adenine	2998	Tangerine	Fruit	Delta	2.04553234144051
Adenine	2999	Tangerine	Fruit	Delta	1.43562611487493
Adenine	3000	Tangerine	Fruit	Delta	1.75218168122786
Adenine	3001	Coconut	Nut	Enugu	3.07450603884231
Adenine	3002	Coconut	Nut	Enugu	3.31634502618286
Adenine	3003	Coconut	Nut	Enugu	4.9756430788177
Adenine	3004	Coconut	Nut	Enugu	3.22728657705335
Adenine	3005	Coconut	Nut	Enugu	3.04547111824519
Adenine	3006	Coconut	Nut	Enugu	2.92085024417037
Adenine	3007	Coconut	Nut	Enugu	2.72034617306958
Adenine	3008	Coconut	Nut	Enugu	2.92522806855801
Adenine	3009	Coconut	Nut	Enugu	2.77524286412568
Adenine	3010	Coconut	Nut	Enugu	3.14849255059637
Adenine	3011	Coconut	Nut	Enugu	2.57301649699898
Adenine	3013	Coconut	Nut	Enugu	3.26539788491516
Adenine	3014	Coconut	Nut	Enugu	3.39243188599318
Adenine	3015	Coconut	Nut	Enugu	2.77434053416691
Adenine	3016	Coconut	Nut	Enugu	3.22124976566772
Adenine	3017	Palm wine	Beverage	Enugu	3.33391280463753
Adenine	3018	Honeycomb	Honeycomb	Enugu	1.89778938857374
Adenine	3019	Honeycomb	Honeycomb	Enugu	4.57165670341232
Adenine	3020	Honeycomb	Honeycomb	Enugu	2.84820602827749
Adenine	3021	Pear	Fruit	Enugu	4.87561159177613
Adenine	3022	Pear	Fruit	Enugu	2.6546623628873
Adenine	3023	Pear	Fruit	Enugu	3.35966611814752
Adenine	3024	Pear	Fruit	Enugu	2.97304003417328
Adenine	3025	Pear	Fruit	Enugu	3.07864399925087
Adenine	3026	Pear	Fruit	Enugu	3.41075686475819
Adenine	3027	Lime	Fruit	Enugu	2.00622978022193
Adenine	3028	Lime	Fruit	Enugu	2.81021348396704
Adenine	3029	Lime	Fruit	Enugu	2.78376279582386
Adenine	3030	Lime	Fruit	Enugu	3.49263552798075
Adenine	3031	PawPaw	Fruit	Enugu	3.69254182886149
Adenine	3032	PawPaw	Fruit	Enugu	4.87651059239763
Adenine	3033	PawPaw	Fruit	Enugu	3.70861869047837
Adenine	3034	PawPaw	Fruit	Enugu	2.80303636355898
Adenine	3035	PawPaw	Fruit	Enugu	1.97202028647174
Adenine	3036	PawPaw	Fruit	Enugu	1.64492951266084
Adenine	3037	PawPaw	Fruit	Enugu	3.34193015258785
Adenine	3038	PawPaw	Fruit	Enugu	3.53275997887945
Adenine	3039	Mango	Fruit	Enugu	2.49324509763129
Adenine	3040	Mango	Fruit	Enugu	2.68711056099742
Adenine	3041	Mango	Fruit	Enugu	3.82902644163613
Adenine	3042	Mango	Fruit	Enugu	3.49850406589622
Adenine	3043	Mango	Fruit	Enugu	2.60251694664778
Adenine	3044	Mango	Fruit	Enugu	2.89318848870902
Adenine	3045	Orange	Fruit	Enugu	3.39063929333014
Adenine	3046	Orange	Fruit	Enugu	2.61275730609997
Adenine	3047	Orange	Fruit	Enugu	2.31997157401181
Adenine	3048	Cashew	Fruit	Enugu	3.15383579421474
Adenine	3049	Cashew	Fruit	Enugu	NA
Adenine	3050	Cashew	Fruit	Enugu	1.94797715658366
Adenine	3051	Pineapple	Fruit	Enugu	2.32533071518616
Adenine	3052	Pineapple	Fruit	Enugu	5.83049073525713
Adenine	3053	Pineapple	Fruit	Enugu	NA
Adenine	3054	Pineapple	Fruit	Enugu	1.91013159574555
Adenine	3055	Pineapple	Fruit	Enugu	3.08382427555381
Adenine	3056	Pineapple	Fruit	Enugu	3.03885527855875
Adenine	3057	Pineapple	Fruit	Enugu	2.76095962606747
Adenine	3058	Pineapple	Fruit	Enugu	2.76168891125473
Adenine	3059	Pineapple	Fruit	Enugu	2.2859363585273
Adenine	3060	Pineapple	Fruit	Enugu	2.23520438026834
Adenine	3061	Pineapple	Fruit	Enugu	2.38742119932584
Adenine	3062	Pineapple	Fruit	Enugu	2.39598385101983
Adenine	3063	Lemon	Fruit	Enugu	2.41262212539066
Adenine	3064	Lemon	Fruit	Enugu	3.00165803736608
Adenine	3065	Lemon	Fruit	Enugu	2.19198745578615
Adenine	3066	Lemon	Fruit	Enugu	3.29892004629487
Adenine	3067	Lemon	Fruit	Enugu	3.54787283329565
Adenine	3068	Lemon	Fruit	Enugu	3.29028085436693
Adenine	3069	Lemon	Fruit	Enugu	2.89709411796315
Adenine	3070	Lemon	Fruit	Enugu	2.80351134063368
Adenine	3071	Lemon	Fruit	Enugu	3.18481198186956
Adenine	3072	Lemon	Fruit	Enugu	2.4630441007145
Adenine	3073	Lemon	Fruit	Enugu	2.44074487364418
Adenine	3074	Banana	Fruit	Enugu	3.09022467845998
Adenine	3075	Banana	Fruit	Enugu	2.96525071976157
Adenine	3076	Banana	Fruit	Enugu	3.12909244759795
Adenine	3077	Banana	Fruit	Enugu	4.26429025122781
Adenine	3078	Banana	Fruit	Enugu	1.38817452207352
Adenine	3079	Banana	Fruit	Enugu	3.47626172489988
Adenine	3080	Banana	Fruit	Enugu	3.98307093500585
Adenine	3081	Banana	Fruit	Enugu	1.43331268514197
Adenine	3082	Banana	Fruit	Enugu	3.08218100156501
Adenine	3083	Banana	Fruit	Enugu	2.96298950332559
Adenine	3084	Banana	Fruit	Enugu	3.00632352720157
Adenine	3085	Banana	Fruit	Enugu	4.01700017370446
Adenine	3177	Lime	Fruit	Ebonyi	2.5557656360128
Adenine	3178	Lime	Fruit	Ebonyi	2.76085259663546
Adenine	3179	Lime	Fruit	Ebonyi	3.13642037318567
Adenine	3180	Lime	Fruit	Ebonyi	2.97243016395388
Adenine	3181	Lime	Fruit	Ebonyi	2.04715885704223
Adenine	3182	Lime	Fruit	Ebonyi	2.0668208091204
Adenine	3184	Lime	Fruit	Ebonyi	4.07603448095562
Adenine	3185	Lime	Fruit	Ebonyi	2.44868139075782
Adenine	3186	Lime	Fruit	Ebonyi	2.53425320063635
Adenine	3187	Lime	Fruit	Ebonyi	2.11276799441438
Adenine	3188	Lime	Fruit	Ebonyi	3.03983323934045
Adenine	3190	Lemon	Fruit	Ebonyi	2.88088802618814
Adenine	3191	Lemon	Fruit	Ebonyi	2.80311494048099
Adenine	3192	Lemon	Fruit	Ebonyi	NA
Adenine	3193	Lemon	Fruit	Ebonyi	NA
Adenine	3194	Lemon	Fruit	Ebonyi	1.66024036434126
Adenine	3195	Lemon	Fruit	Ebonyi	NA
Adenine	3196	Lemon	Fruit	Ebonyi	2.17615537142885
Adenine	3197	Lemon	Fruit	Ebonyi	NA
Adenine	3198	Lemon	Fruit	Ebonyi	1.86859996324223
Adenine	3199	Lemon	Fruit	Ebonyi	2.85820321773227
Adenine	3200	Lemon	Fruit	Ebonyi	2.50635539550643
Adenine	3201	Lemon	Fruit	Ebonyi	1.71519240826215
Adenine	3203	Pear	Fruit	Ebonyi	1.60735068540408
Adenine	3213	Pear	Fruit	Ebonyi	NA
Adenine	3216	Pear	Fruit	Ebonyi	2.15371967118992
Adenine	3217	Pear	Fruit	Ebonyi	3.25154476182448
Adenine	3218	Pear	Fruit	Ebonyi	1.66065848966583
Adenine	3219	Pear	Fruit	Ebonyi	1.80139809237673
Adenine	3220	Tree Bark	Tree	Ebonyi	2.51984856009091
Adenine	3221	Tree Bark	Tree	Ebonyi	2.95189033311362
Adenine	3222	Tree Bark	Tree	Ebonyi	3.45149501924876
Adenine	3223	Tree Bark	Tree	Ebonyi	2.54982951928401
Adenine	3224	Tree Bark	Tree	Ebonyi	3.0682320785199
Adenine	3225	Tree Bark	Tree	Ebonyi	3.53882692234089
Adenine	3226	Tree Bark	Tree	Ebonyi	1.53395625592989
Adenine	3227	Lime	Fruit	Anambra	2.47466590569674
Adenine	3228	Lime	Fruit	Anambra	3.08312033150043
Adenine	3229	Lime	Fruit	Anambra	1.72267141691702
Adenine	3231	Lime	Fruit	Anambra	2.48792413709958
Adenine	3232	Lime	Fruit	Anambra	1.49676420476007
Adenine	3234	Lime	Fruit	Anambra	NA
Adenine	3237	Orange	Fruit	Anambra	2.20984932740916
Adenine	3238	Orange	Fruit	Anambra	2.41424722415648
Adenine	3240	Orange	Fruit	Anambra	NA
Adenine	3241	Orange	Fruit	Anambra	1.79001804687738
Adenine	3242	Orange	Fruit	Anambra	1.54112753084734
Adenine	3243	Orange	Fruit	Anambra	4.22303530342293
Adenine	3244	Orange	Fruit	Anambra	2.81615931611285
Adenine	3245	Orange	Fruit	Anambra	3.93290113168737
Adenine	3246	Orange	Fruit	Anambra	3.41832002277351
Adenine	3247	Pineapple	Fruit	Anambra	2.38886753223719
Adenine	3248	Pineapple	Fruit	Anambra	3.18290165505011
Adenine	3249	Pineapple	Fruit	Anambra	4.98680878701092
Adenine	3250	Pineapple	Fruit	Anambra	3.92645487154153
Adenine	3260	Grapefruit	Fruit	Anambra	2.10066659735442
Adenine	3261	Grapefruit	Fruit	Anambra	2.4025379935677
Adenine	3262	Grapefruit	Fruit	Anambra	2.10842223343401
Adenine	3263	Grapefruit	Fruit	Anambra	2.62411965373932
Adenine	3264	Coconut	Nut	Anambra	2.27819610787563
Adenine	3265	Coconut	Nut	Anambra	2.34958592964772
Adenine	3266	Coconut	Nut	Anambra	2.36067499704228
Adenine	3267	Coconut	Nut	Anambra	2.25582726574772
Adenine	3268	Coconut	Nut	Anambra	3.30615558188348
Adenine	3269	Coconut	Nut	Anambra	2.12100542238887
Adenine	3270	Coconut	Nut	Anambra	2.00779979466566
Adenine	3271	Coconut	Nut	Anambra	2.06908673609079
Adenine	3272	Coconut	Nut	Anambra	2.13699870637029
Adenine	3763	Orange	Fruit	Ebonyi	NA
Adenine	3764	Orange	Fruit	Ebonyi	2.85174780244568
Adenine	3765	Orange	Fruit	Ebonyi	2.52069610054551
Adenine	3766	Lime	Fruit	Ebonyi	1.75776849012792
Adenine	3769	Banana	Fruit	Ebonyi	2.24299894123043
Adenine	3770	Banana	Fruit	Ebonyi	2.49960864181129
Adenine	3775	Banana	Fruit	Ebonyi	1.20155138415134
Adenine	3777	Banana	Fruit	Ebonyi	3.68680267217062
Adenine	3780	Banana	Fruit	Ebonyi	2.80525448922484
Adenine	3781	Banana	Fruit	Ebonyi	2.85908383643163
Adenine	3782	Banana	Fruit	Ebonyi	1.35754083137647
Adenine	3783	Lime	Fruit	Ebonyi	4.10762067624941
Adenine	3784	Lime	Fruit	Ebonyi	2.85952354089775
Adenine	3785	PawPaw	Fruit	Ebonyi	2.81457577906838
Adenine	3786	PawPaw	Fruit	Ebonyi	2.82550463876572
Adenine	3787	PawPaw	Fruit	Ebonyi	3.17828843662779
Adenine	3792	Cassava	Vegetable	Ebonyi	2.73892576540449
Adenine	3794	Cassava	Vegetable	Ebonyi	2.90829381763308
Adenine	3795	Cassava	Vegetable	Ebonyi	3.2934434710464
Adenine	3797	Cassava	Vegetable	Ebonyi	2.55478554533386
Adenine	3798	Cassava	Vegetable	Ebonyi	2.79830732210712
Adenine	3799	Cassava	Vegetable	Ebonyi	2.49401725153613
Adenine	3800	Cassava	Vegetable	Ebonyi	2.45884040693558
Adenine	3801	Cassava	Vegetable	Ebonyi	1.83874116838816
Adenine	3802	Cassava	Vegetable	Ebonyi	1.69976148516541
Adenine	3804	Sugarcane	Fruit	Ebonyi	3.70884821757711
Adenine	3807	Sugarcane	Fruit	Ebonyi	3.11465620878669
Adenine	3809	Sugarcane	Fruit	Ebonyi	3.25839041100003
Adenine	3811	Sugarcane	Fruit	Ebonyi	3.65417606415496
Adenine	3814	PawPaw	Fruit	Ebonyi	1.36677863792717
Adenine	3815	Cassava	Vegetable	Ebonyi	2.87698270725616
Adenine	3816	Cassava	Vegetable	Ebonyi	3.18979333044342
Adenine	3817	Cassava	Vegetable	Ebonyi	NA
Adenine	3818	Orange	Fruit	Ebonyi	1.74104035221893
Adenine	3819	Orange	Fruit	Ebonyi	2.15247613738394
Adenine	3820	PawPaw	Fruit	Ebonyi	2.86617352049716
Adenine	3821	Coconut	Nut	Ebonyi	2.13447857179969
Adenine	3824	Grapefruit	Fruit	Abia	2.99043600741068
Adenine	3828	Orange	Fruit	Abia	2.95797128781777
Adenine	3831	Orange	Fruit	Abia	3.12537682874425
Adenine	3832	Tangerine	Fruit	Abia	3.21126185882947
Adenine	3833	Tangerine	Fruit	Abia	1.65525462459053
Adenine	3834	Tangerine	Fruit	Abia	4.50188052058092
Adenine	3835	Soil	Soil	Abia	2.81320136106866
Adenine	3836	Soil	Soil	Abia	4.8684154845052
Adenine	3837	Cassava	Vegetable	Abia	4.18541801058255
Adenine	3840	Orange	Fruit	Abia	2.65229518169361
Adenine	3841	Orange	Fruit	Abia	2.70155348275763
Adenine	3842	Orange	Fruit	Abia	1.76913638494477
Adenine	3843	Lime	Fruit	Abia	1.93054847369244
Adenine	3844	Lime	Fruit	Abia	1.65052370371685
Adenine	3845	Grapefruit	Fruit	Abia	2.86961630652531
Adenine	3846	Grapefruit	Fruit	Abia	3.04665527636434
Adenine	3847	Orange	Fruit	Abia	2.57899661292158
Adenine	3850	Water	Water	Anambra	2.86161614332603
Adenine	3851	Water	Water	Anambra	3.06553687664411
Adenine	3852	Guava	Fruit	Anambra	2.41728632429923
Adenine	3853	Guava	Fruit	Anambra	1.59556530780006
Adenine	3855	Guava	Fruit	Anambra	1.66358280667526
Adenine	3856	Guava	Fruit	Anambra	1.82809995126669
Adenine	3859	Coconut	Nut	Anambra	0.797833202167713
Adenine	3860	Coconut	Nut	Anambra	2.40806277174326
Adenine	3862	Coconut	Nut	Anambra	2.07655830042155
Adenine	3863	Coconut	Nut	Anambra	2.19653397461887
Adenine	3869	Palm wine	Beverage	Anambra	1.58477333444543
Adenine	3870	Palm wine	Beverage	Anambra	2.50542124059595
Adenine	3871	Palm wine	Beverage	Anambra	2.98960788250249
Adenine	3872	Palm wine	Beverage	Anambra	1.59698333247853
Adenine	3873	Palm wine	Beverage	Anambra	1.53620491501959
Adenine	3874	Palm wine	Beverage	Anambra	2.92418717109574
Adenine	3878	Orange	Fruit	Anambra	2.74348931234728
Adenine	3881	Orange	Fruit	Anambra	1.65355741419062
Adenine	3882	Orange	Fruit	Anambra	2.35261514717593
Adenine	3883	Orange	Fruit	Anambra	3.094800177705
Adenine	3884	Orange	Fruit	Anambra	3.25118356318181
Adenine	3885	Orange	Fruit	Anambra	2.86832055610062
Adenine	3887	Orange	Fruit	Anambra	2.56723278780584
Adenine	3888	Orange	Fruit	Anambra	3.29184436200478
Adenine	3890	Orange	Fruit	Anambra	1.56228290124864
Adenine	3892	Orange	Fruit	Anambra	1.97536681344664
Adenine	3893	Orange	Fruit	Anambra	1.06729326401851
Adenine	3894	Orange	Fruit	Anambra	1.71509670527276
Adenine	3896	Lime	Fruit	Anambra	3.13099782061618
Adenine	3897	Lime	Fruit	Anambra	2.06526693902391
Adenine	3898	Lime	Fruit	Anambra	2.50627225670537
Adenine	3901	Lime	Fruit	Anambra	2.28404580127798
Adenine	3906	Lime	Fruit	Anambra	3.73326716294111
Adenine	3908	Lime	Fruit	Anambra	1.42003092232668
Adenine	3909	Lime	Fruit	Anambra	1.92041027527764
Adenine	3910	Lime	Fruit	Anambra	2.91490364166667
Adenine	3911	Lime	Fruit	Anambra	1.69358744138829
Adenine	3912	PawPaw	Fruit	Anambra	1.84174171183161
Adenine	3914	Lime	Fruit	Anambra	1.48046587423908
Adenine	3916	Pear	Fruit	Anambra	1.66256035556442
Adenine	3917	Grapefruit	Fruit	Anambra	1.48511594404421
Adenine	3918	Grapefruit	Fruit	Anambra	1.45589234418681
Adenine	3919	Cassava	Vegetable	Anambra	1.77073327572294
Adenine	3920	Pear	Fruit	Anambra	1.67037707891878
Adenine	3921	Pear	Fruit	Anambra	1.25721356560564
Adenine	3922	Pineapple	Fruit	Enugu	3.11009899716652
Adenine	3923	Pineapple	Fruit	Enugu	1.41725865502425
Adenine	3924	Pineapple	Fruit	Enugu	1.88508678207588
Adenine	3925	Pineapple	Fruit	Enugu	4.25660227985009
Adenine	3926	Pineapple	Fruit	Enugu	4.47142719963657
Adenine	3927	Pineapple	Fruit	Enugu	4.67471759479916
Adenine	3928	Pineapple	Fruit	Enugu	3.29077031879969
Adenine	3929	Pineapple	Fruit	Enugu	3.17932950853493
Adenine	3930	Pineapple	Fruit	Enugu	3.35504229171193
Adenine	3931	Pineapple	Fruit	Enugu	3.08321606207466
Adenine	3932	Pineapple	Fruit	Enugu	3.09151590985548
Adenine	3933	Pineapple	Fruit	Enugu	5.4170388911803
Adenine	3935	Pineapple	Fruit	Enugu	4.24522995480696
Adenine	3936	Pineapple	Fruit	Enugu	1.13996830350153
Adenine	3937	Pineapple	Fruit	Enugu	1.30841551299224
Adenine	3938	Pineapple	Fruit	Enugu	4.64343415610973
Adenine	3939	Pineapple	Fruit	Enugu	5.09504496326829
Adenine	3940	Pineapple	Fruit	Enugu	3.40677490285634
Adenine	3941	Pineapple	Fruit	Enugu	1.93117529079086
Adenine	3956	Palm wine	Beverage	Enugu	2.14340327991804
Adenine	4001	Orange	Fruit	Ogun	2.51693909084975
Adenine	4002	Orange	Fruit	Ogun	2.87462182978989
Adenine	4003	Orange	Fruit	Ogun	2.97973277270445
Adenine	4004	Orange	Fruit	Ogun	2.77068672809626
Adenine	4005	Orange	Fruit	Ogun	2.55523596097256
Adenine	4006	Orange	Fruit	Ogun	3.05327125057608
Adenine	4007	Orange	Fruit	Ogun	2.62582531759553
Adenine	4008	Orange	Fruit	Ogun	2.88646522315548
Adenine	4009	Orange	Fruit	Ogun	2.71402425413522
Adenine	4010	Orange	Fruit	Ogun	2.87635427925103
Adenine	4011	Orange	Fruit	Ogun	3.02660325458591
Adenine	4012	Orange	Fruit	Ogun	2.64325990546476
Adenine	4013	Orange	Fruit	Ogun	2.86762323105503
Adenine	4014	Orange	Fruit	Ogun	2.88463724734864
Adenine	4015	PawPaw	Fruit	Ogun	2.11170764726439
Adenine	4016	PawPaw	Fruit	Ogun	8.79181270344122
Adenine	4017	PawPaw	Fruit	Ogun	NA
Adenine	4018	PawPaw	Fruit	Ogun	2.09592803184063
Adenine	4019	PawPaw	Fruit	Ogun	2.12067209400993
Adenine	4020	PawPaw	Fruit	Ogun	5.14268215821973
Adenine	4021	PawPaw	Fruit	Ogun	1.97890776313797
Adenine	4022	PawPaw	Fruit	Ogun	2.16974022010389
Adenine	4023	Tangerine	Fruit	Ogun	2.90498080048394
Adenine	4024	Tangerine	Fruit	Ogun	4.90437212570167
Adenine	4025	Tangerine	Fruit	Ogun	4.73731563331422
Adenine	4026	Tangerine	Fruit	Ogun	4.63144571520704
Adenine	4027	Tangerine	Fruit	Ogun	1.97504877654586
Adenine	4028	Tangerine	Fruit	Ogun	4.43595867090377
Adenine	4029	Tangerine	Fruit	Ogun	2.263170893096
Adenine	4030	Tangerine	Fruit	Ogun	4.83055540416987
Adenine	4031	Water Apple	Fruit	Ogun	1.74413961345966
Adenine	4032	Water Apple	Fruit	Ogun	1.7189414119192
Adenine	4033	Water Apple	Fruit	Ogun	2.18359109863444
Adenine	4034	Water Apple	Fruit	Ogun	1.78801380017515
Adenine	4035	Water Apple	Fruit	Ogun	1.92811980252618
Adenine	4036	Water Apple	Fruit	Ogun	1.63456396048493
Adenine	4037	Water Apple	Fruit	Ogun	1.54236584205264
Adenine	4038	Water Apple	Fruit	Ogun	1.61401921414097
Adenine	4039	Water Apple	Fruit	Ogun	NA
Adenine	4040	Water Apple	Fruit	Ogun	1.13931252306689
Adenine	4041	Water Apple	Fruit	Ogun	1.51085296390956
Adenine	4043	Mango	Fruit	Ogun	1.61843509069456
Adenine	4044	Mango	Fruit	Ogun	1.6081152544425
Adenine	4045	Mango	Fruit	Ogun	1.73532588816806
Adenine	4046	Mango	Fruit	Ogun	1.55509279909354
Adenine	4047	Mango	Fruit	Ogun	1.49385136210018
Adenine	4048	Mango	Fruit	Ogun	NA
Adenine	4049	Mango	Fruit	Ogun	1.45057025002647
Adenine	4050	Mango	Fruit	Ogun	1.78801735983484
Adenine	4051	Mango	Fruit	Ogun	1.85669757625211
Adenine	4052	Mango	Fruit	Ogun	3.01008412498125
Adenine	4053	Mango	Fruit	Ogun	1.73267151999396
Adenine	4055	Mango	Fruit	Ogun	1.34344646458178
Adenine	4056	Mango	Fruit	Ogun	1.45137896999888
Adenine	4057	Tree Exudate of Plantain	Tree	Oyo	3.72854480003526
Adenine	4058	Tree Exudate of Plantain	Tree	Oyo	3.68583902680618
Adenine	4059	Tree Exudate of Plantain	Tree	Oyo	2.53346408381143
Adenine	4060	Tree Exudate of Plantain	Tree	Oyo	3.12335191621491
Adenine	4061	Orange	Fruit	Oyo	2.45325887907648
Adenine	4062	Orange	Fruit	Oyo	1.72112245989263
Adenine	4063	Orange	Fruit	Oyo	1.97035905586052
Adenine	4064	Guava	Fruit	Oyo	1.71182212029976
Adenine	4065	Guava	Fruit	Oyo	1.43475448662384
Adenine	4066	Guava	Fruit	Oyo	1.65291517191762
Adenine	4067	Guava	Fruit	Oyo	1.92915520584323
Adenine	4068	Guava	Fruit	Oyo	2.56003700342131
Adenine	4069	Flower Garden Soil	Soil	Oyo	1.74507157942276
Adenine	4070	Flower Garden Soil	Soil	Oyo	1.56800752664133
Adenine	4071	Flower Garden Soil	Soil	Lagos	1.61263660698569
Adenine	4083	Tree Exudate of Plantain	Tree	Lagos	1.7713993124017
Adenine	4085	Tree Exudate of Plantain	Tree	Lagos	1.71438205333276
Adenine	4086	Tree Exudate of Plantain	Tree	Lagos	1.55972689123902
Adenine	4087	Cassava	Vegetable	Ondo	2.76789754614448
Adenine	4088	Cassava	Vegetable	Ondo	3.20723532282605
Adenine	4089	Cassava	Vegetable	Ondo	3.27267013818689
Adenine	4090	Cassava	Vegetable	Ondo	3.4326246979683
Adenine	4091	Cassava	Vegetable	Ondo	2.7708867326987
Adenine	4092	Cassava	Vegetable	Ondo	2.79383026481078
Adenine	4093	Cassava	Vegetable	Ondo	2.55492327389887
Adenine	4095	Cassava	Vegetable	Ondo	1.17326312358697
Adenine	4096	Cassava	Vegetable	Ondo	1.86708228027048
Adenine	4097	Cassava	Vegetable	Ondo	1.36193779228449
Adenine	4098	Cassava	Vegetable	Ondo	3.39389912519739
Adenine	4099	Sugarcane	Fruit	Ondo	3.14664270988724
Adenine	4100	Sugarcane	Fruit	Ondo	2.80831038595323
Adenine	4101	Sugarcane	Fruit	Ondo	3.51734547573657
Adenine	4102	Sugarcane	Fruit	Ondo	3.65768040635622
Adenine	4103	Sugarcane	Fruit	Ondo	3.28539811236309
Adenine	4106	Sugarcane	Fruit	Ondo	3.08862872584921
Adenine	4107	Sugarcane	Fruit	Ondo	3.25649885099314
Adenine	4108	Sugarcane	Fruit	Ondo	3.00751550135825
Adenine	4109	Sugarcane	Fruit	Ondo	2.64291637419171
Adenine	4110	Sugarcane	Fruit	Ondo	1.23427321021654
Adenine	4111	Sugarcane	Fruit	Ondo	3.487214882894
Adenine	4112	Sugarcane	Fruit	Ondo	3.16419198134114
Adenine	4113	Sugarcane	Fruit	Ondo	3.99333444892308
Adenine	4114	Sugarcane	Fruit	Ondo	1.36362831270382
Adenine	4115	Sugarcane	Fruit	Ondo	1.69701768947626
Adenine	4118	Sugarcane	Fruit	Ondo	2.62395238915459
Adenine	4119	Sugarcane	Fruit	Ondo	2.77161030193371
Adenine	4120	Sugarcane	Fruit	Ondo	3.13589722896879
Adenine	4121	Sugarcane	Fruit	Ondo	1.77305121222193
Adenine	4122	Sugarcane	Fruit	Ondo	3.01561919939876
Adenine	4123	Sugarcane	Fruit	Ondo	3.25696629597175
Adenine	4124	Sugarcane	Fruit	Ondo	3.34301372239171
Adenine	4125	Sugarcane	Fruit	Ondo	3.39641746811963
Adenine	4126	Sugarcane	Fruit	Ondo	2.95372320722806
Adenine	4127	Sugarcane	Fruit	Ondo	1.37122287066689
Adenine	4128	Sugarcane	Fruit	Ondo	2.87764289501424
Adenine	4129	Sugarcane	Fruit	Ondo	2.72663827888742
Adenine	4130	Sugarcane	Fruit	Ondo	3.72538881226975
Adenine	4131	Lime	Fruit	Ondo	3.41716531689105
Adenine	4132	Lime	Fruit	Ondo	3.61934304973224
Adenine	4133	Lime	Fruit	Ondo	1.19976061590137
Adenine	4134	Lime	Fruit	Ondo	3.4367775577615
Adenine	4135	Lime	Fruit	Ondo	2.39792940670043
Adenine	4136	Lime	Fruit	Ondo	3.19474693578105
Adenine	4137	Lime	Fruit	Ondo	2.06752285574437
Adenine	4138	Lime	Fruit	Ondo	1.50226271441015
Adenine	4139	Guava	Fruit	Ondo	3.25140485180186
Adenine	4140	Guava	Fruit	Ondo	2.49464735195749
Adenine	4141	Guava	Fruit	Ondo	2.78715063120581
Adenine	4142	Guava	Fruit	Ondo	3.0381908333587
Adenine	4143	Guava	Fruit	Ondo	1.62551355392948
Adenine	4144	Guava	Fruit	Ondo	2.99676853407811
Adenine	4145	Guava	Fruit	Ondo	2.76610997832865
Adenine	4146	Guava	Fruit	Ondo	3.63993690708357
Adenine	4147	Guava	Fruit	Ondo	3.26007624650505
Adenine	4148	Guava	Fruit	Ondo	2.38041828877802
Adenine	4149	Guava	Fruit	Ondo	3.48748529627924
Adenine	4150	Guava	Fruit	Ondo	3.52280619327843
Adenine	4151	Cocoa	Fruit	Ondo	3.76699934720282
Adenine	4152	Cocoa	Fruit	Ondo	1.38518214964786
Adenine	4153	Cocoa	Fruit	Ondo	3.6150089199915
Adenine	4156	Residence soil	Soil	Ondo	NA
Adenine	4157	Residence soil	Soil	Ondo	1.155912599639
Adenine	4160	PawPaw	Fruit	Ondo	3.41421014599717
Adenine	4161	PawPaw	Fruit	Ondo	3.9844521382604
Adenine	4162	PawPaw	Fruit	Ondo	2.88902478464815
Adenine	4163	PawPaw	Fruit	Ondo	2.41856967711805
Adenine	4164	PawPaw	Fruit	Ondo	3.56013235528842
Adenine	4165	PawPaw	Fruit	Ondo	2.42916611003486
Adenine	4166	PawPaw	Fruit	Ondo	3.14047024140344
Adenine	4167	PawPaw	Fruit	Ondo	3.52457659378202
Adenine	4168	PawPaw	Fruit	Ondo	2.42578036237999
Adenine	4169	PawPaw	Fruit	Ondo	2.62378699919859
Adenine	4170	PawPaw	Fruit	Ondo	2.02094009255916
Adenine	4171	Pineapple	Fruit	Ondo	3.08495242712321
Adenine	4172	Pineapple	Fruit	Ondo	2.38641504412472
Adenine	4173	Pineapple	Fruit	Ondo	3.03664153673743
Adenine	4174	Pineapple	Fruit	Ondo	3.37023522610599
Adenine	4175	Stream	Water	Ondo	3.46846655784819
Adenine	4176	Stream	Water	Ondo	3.14959630923143
Adenine	4177	Stream	Water	Ondo	2.81944607528238
Adenine	4178	Stream	Water	Ondo	2.63486895579648
Adenine	4179	Stream	Water	Ondo	1.81326408208813
Adenine	4180	Stream	Water	Ondo	3.11081977853065
Adenine	4181	Stream	Water	Ondo	2.96145289396066
Adenine	4184	Tree Bark	Tree	Ondo	2.55390750968545
Adenine	4185	Tree Bark	Tree	Ondo	2.70951268355009
Adenine	4186	Tree Bark	Tree	Ondo	1.25887271599108
Adenine	4187	Tree Bark	Tree	Ondo	3.2615374763335
Adenine	4188	Tree Bark	Tree	Ondo	1.35017021370287
Adenine	4189	Tangerine	Fruit	Ondo	2.44378626269339
Adenine	4190	Tangerine	Fruit	Ondo	3.04173765335475
Adenine	4191	Tangerine	Fruit	Ondo	1.55185087823665
Adenine	4192	Tangerine	Fruit	Ondo	2.3297315667365
Adenine	4652	PawPaw	Fruit	Ondo	3.09051700581701
Adenine	4653	PawPaw	Fruit	Ondo	1.40779604504633
Adenine	4654	Palm wine	Beverage	Oyo	1.19561520599698
Adenine	4656	Palm wine	Beverage	Oyo	3.28327148236714
Adenine	4657	Palm wine	Beverage	Oyo	6.5481078605823
Adenine	4658	Palm wine	Beverage	Oyo	5.02416515671978
Adenine	4660	Palm wine	Beverage	Oyo	3.5346941401025
Adenine	4661	Palm wine	Beverage	Oyo	1.9069586889723
Adenine	4663	Shaddok	Fruit	Oyo	2.56796697174908
Adenine	4664	Shaddok	Fruit	Oyo	1.90618016526154
Adenine	4665	Shaddok	Fruit	Oyo	3.10125994221687
Adenine	4666	Shaddok	Fruit	Oyo	3.24389424599045
Adenine	4667	Banana	Fruit	Oyo	1.66624803092826
Adenine	4668	Banana	Fruit	Oyo	3.19212407479623
Adenine	4670	Banana	Fruit	Oyo	1.52518117955133
Adenine	4672	Banana	Fruit	Oyo	3.19583078282657
Adenine	4673	Banana	Fruit	Oyo	1.4097192560498
Adenine	4675	Banana	Fruit	Oyo	3.00797185658482
Adenine	4677	Orange	Fruit	Oyo	3.61410003105794
Adenine	4679	Orange	Fruit	Oyo	NA
Adenine	4680	Orange	Fruit	Oyo	2.77158274040675
Adenine	4681	Orange	Fruit	Oyo	2.74066323436513
Adenine	4686	Orange	Fruit	Oyo	2.21115474120814
Adenine	4691	Orange	Fruit	Oyo	2.61033699961144
Adenine	4693	Orange	Fruit	Oyo	2.76141155359004
Adenine	4694	Tangerine	Fruit	Oyo	1.38787518726838
Adenine	4695	Tangerine	Fruit	Oyo	1.66411802419134
Adenine	4698	Tangerine	Fruit	Oyo	1.83148061169761
Adenine	4702	Coconut	Nut	Oyo	2.70422930825659
Adenine	4705	Coconut	Nut	Oyo	3.09835479116716
Adenine	4707	Coconut	Nut	Oyo	3.65254249153932
Adenine	4708	Lime	Fruit	Oyo	2.89098257581592
Adenine	4709	Lime	Fruit	Oyo	3.50900767178422
Adenine	4710	Pineapple	Fruit	Oyo	1.28710993905912
Adenine	4711	Pineapple	Fruit	Oyo	2.86217092410132
Adenine	4713	Pineapple	Fruit	Oyo	1.45898022069336
Adenine	4716	Pineapple	Fruit	Oyo	3.87568349328334
Adenine	4718	Pineapple	Fruit	Oyo	3.50536549035329
Adenine	4719	Pineapple	Fruit	Oyo	3.15820860167038
Adenine	4725	Avocado pear	Fruit	Oyo	3.11764762146655
Adenine	4729	Residence soil	Soil	Oyo	0.97712567955804
Adenine	4738	PawPaw	Fruit	Oyo	2.86419199214519
Adenine	4739	PawPaw	Fruit	Oyo	2.85972643564409
Adenine	4740	PawPaw	Fruit	Oyo	2.53848661670155
Adenine	4742	Tap Water	Water	Oyo	2.94914328312542
Adenine	4743	Tap Water	Water	Oyo	2.80340007148788
Adenine	4744	Tap Water	Water	Oyo	2.54824539576445
Adenine	481	Guava	Fruit	Niger	2.60210645431327
Adenine	482	Guava	Fruit	Niger	3.51887958305942
Adenine	483	Guava	Fruit	Niger	1.66642282295435
Adenine	484	Guava	Fruit	Niger	1.43096700376547
Adenine	4843	Tree Bark	Tree	Osun	2.34520193814196
Adenine	4844	Banana	Fruit	Osun	2.18216383873284
Adenine	4845	Banana	Fruit	Osun	2.15107542266445
Adenine	4846	Banana	Fruit	Osun	2.52690412915648
Adenine	4847	Banana	Fruit	Osun	2.33445230738989
Adenine	4848	Banana	Fruit	Osun	2.25258192530158
Adenine	4849	Banana	Fruit	Osun	2.13405429618806
Adenine	485	Guava	Fruit	Niger	1.72535479342776
Adenine	4850	Banana	Fruit	Osun	2.39742840656734
Adenine	4851	Banana	Fruit	Osun	2.43643404920014
Adenine	4852	Banana	Fruit	Osun	2.48372205804148
Adenine	4853	Banana	Fruit	Osun	2.59163064224391
Adenine	4854	Banana	Fruit	Osun	2.2524349830254
Adenine	4855	Banana	Fruit	Osun	2.37833945791595
Adenine	4856	Banana	Fruit	Osun	2.31977090904473
Adenine	4857	Banana	Fruit	Osun	2.69769213911271
Adenine	4858	Banana	Fruit	Osun	2.37847531172777
Adenine	4859	Banana	Fruit	Osun	2.19372951013245
Adenine	486	Guava	Fruit	Niger	1.86243457043554
Adenine	4860	Banana	Fruit	Osun	2.18489039943416
Adenine	4861	Banana	Fruit	Osun	2.36641452239848
Adenine	4862	Banana	Fruit	Osun	2.46685490035472
Adenine	4863	Banana	Fruit	Osun	1.8090145812593
Adenine	4864	Banana	Fruit	Osun	1.29464764074811
Adenine	4865	Banana	Fruit	Osun	1.83365812580834
Adenine	4866	Banana	Fruit	Osun	1.53569946048166
Adenine	4867	Banana	Fruit	Osun	2.16027425756484
Adenine	4868	Banana	Fruit	Osun	2.22155382619536
Adenine	4869	Banana	Fruit	Osun	2.13853905934669
Adenine	4870	Banana	Fruit	Osun	2.14825277806376
Adenine	4871	Banana	Fruit	Osun	1.47438690525517
Adenine	4872	Banana	Fruit	Osun	2.04305024916264
Adenine	4873	Banana	Fruit	Osun	1.57267374323671
Adenine	4874	Banana	Fruit	Osun	2.37713489080699
Adenine	4875	Banana	Fruit	Osun	2.05387458431963
Adenine	4876	Banana	Fruit	Osun	2.31708624573601
Adenine	4877	Banana	Fruit	Osun	2.61334227401073
Adenine	4878	Banana	Fruit	Osun	1.49803468091342
Adenine	4879	Banana	Fruit	Osun	2.26648717046579
Adenine	4880	Banana	Fruit	Osun	2.73792238922473
Adenine	4881	Banana	Fruit	Osun	2.28702504518774
Adenine	4882	Banana	Fruit	Osun	2.25728235237974
Adenine	4884	Banana	Fruit	Osun	2.27825392288522
Adenine	4885	Banana	Fruit	Osun	3.09972600977666
Adenine	4886	Banana	Fruit	Osun	2.29107823529069
Adenine	4887	Banana	Fruit	Osun	2.2757317833893
Adenine	4888	Banana	Fruit	Osun	1.9753703256619
Adenine	4889	Banana	Fruit	Osun	2.05528017883298
Adenine	4890	Banana	Fruit	Osun	2.29023301818094
Adenine	4891	Banana	Fruit	Osun	2.54151830273373
Adenine	4892	Banana	Fruit	Osun	2.5103711570491
Adenine	4893	Banana	Fruit	Osun	2.25956769075173
Adenine	4894	Banana	Fruit	Osun	2.09980658302083
Adenine	4895	Banana	Fruit	Osun	1.51913433832886
Adenine	4896	Banana	Fruit	Osun	1.10854851421448
Adenine	4897	Banana	Fruit	Osun	2.6288171854322
Adenine	4898	Banana	Fruit	Osun	2.31039609907183
Adenine	4899	Banana	Fruit	Osun	3.16158191756908
Adenine	490	Nectar	Flower	Niger	2.7355100258165
Adenine	4900	Banana	Fruit	Osun	2.2481257363312
Adenine	4901	Banana	Fruit	Osun	2.41541504135902
Adenine	4902	Banana	Fruit	Osun	2.27280267175728
Adenine	4903	Banana	Fruit	Osun	2.13801515062789
Adenine	492	Tree Exudate	Tree	Niger	2.8804768763222
Adenine	4939	Honeycomb	Honeycomb	Ogun	7.5725757239573
Adenine	4940	Honeycomb	Honeycomb	Ogun	5.49601127504841
Adenine	4941	Honeycomb	Honeycomb	Ogun	5.48113631804013
Adenine	4942	Honeycomb	Honeycomb	Ogun	9.0561464769512
Adenine	4943	Honeycomb	Honeycomb	Ogun	6.92420648426495
Adenine	4944	Honeycomb	Honeycomb	Ogun	2.72493966337178
Adenine	4945	Honeycomb	Honeycomb	Ogun	1.21981103685158
Adenine	4946	Honeycomb	Honeycomb	Ogun	8.83603107664742
Adenine	4947	Honeycomb	Honeycomb	Ogun	7.99003769223882
Adenine	4948	Honeycomb	Honeycomb	Ogun	1.1749217291407
Adenine	4949	Honeycomb	Honeycomb	Ogun	4.94153555932506
Adenine	4950	Honeycomb	Honeycomb	Ogun	5.66832928229345
Adenine	4951	Honeycomb	Honeycomb	Ogun	2.51477923247344
Adenine	4952	Honeycomb	Honeycomb	Ogun	6.62233640173969
Adenine	4953	Honeycomb	Honeycomb	Ogun	NA
Adenine	4954	Honeycomb	Honeycomb	Ogun	NA
Adenine	4955	Honeycomb	Honeycomb	Ogun	1.42107184168573
Adenine	4956	Honeycomb	Honeycomb	Ogun	8.7226325382791
Adenine	4957	Honeycomb	Honeycomb	Ogun	8.29983756142501
Adenine	4958	Honeycomb	Honeycomb	Ogun	8.12606208735268
Adenine	4959	Honeycomb	Honeycomb	Ogun	7.48166372543108
Adenine	496	Tree Exudate	Tree	Niger	3.22768854150958
Adenine	4960	Honeycomb	Honeycomb	Ogun	4.88392452352887
Adenine	4961	Honeycomb	Honeycomb	Ogun	5.59938132009193
Adenine	4962	Honeycomb	Honeycomb	Ogun	7.07009976762237
Adenine	4963	Honeycomb	Honeycomb	Ogun	4.01440761613096
Adenine	4964	Honeycomb	Honeycomb	Ogun	1.18541952614
Adenine	4965	Honeycomb	Honeycomb	Ogun	1.25573791629854
Adenine	4966	Honeycomb	Honeycomb	Ogun	2.12568073058473
Adenine	4967	Honeycomb	Honeycomb	Ogun	NA
Adenine	4968	Honeycomb	Honeycomb	Ogun	2.29298760459111
Adenine	4969	Honeycomb	Honeycomb	Ogun	NA
Adenine	4970	Honeycomb	Honeycomb	Ogun	NA
Adenine	4971	Honeycomb	Honeycomb	Ogun	NA
Adenine	4972	Honeycomb	Honeycomb	Ogun	NA
Adenine	4973	Honeycomb	Honeycomb	Ogun	NA
Adenine	4974	Honeycomb	Honeycomb	Ogun	1.76631918077928
Adenine	4975	Honeycomb	Honeycomb	Ogun	1.7565944036905
Adenine	4976	Honeycomb	Honeycomb	Ogun	NA
Adenine	4977	Honeycomb	Honeycomb	Ogun	4.21969397325969
Adenine	4978	Honeycomb	Honeycomb	Ogun	1.3988074851114
Adenine	4979	Honeycomb	Honeycomb	Ogun	1.5904582848121
Adenine	4980	Honeycomb	Honeycomb	Ogun	4.03999465532893
Adenine	4981	Honeycomb	Honeycomb	Ogun	8.65333164015993
Adenine	4982	Honeycomb	Honeycomb	Ogun	7.6430586980554
Adenine	4983	Honeycomb	Honeycomb	Ogun	6.77560593378325
Adenine	4984	Honeycomb	Honeycomb	Ogun	5.47597705298824
Adenine	4985	Honeycomb	Honeycomb	Ogun	1.26165714140308
Adenine	4986	Honeycomb	Honeycomb	Ogun	6.0444899988183
Adenine	4987	Honeycomb	Honeycomb	Ogun	1.93844248498073
Adenine	4988	Honeycomb	Honeycomb	Ogun	1.58994742289676
Adenine	4989	Honeycomb	Honeycomb	Ogun	7.64429914217795
Adenine	499	Tree Exudate	Tree	Niger	3.15379440962859
Adenine	4990	Honeycomb	Honeycomb	Ogun	1.57643766343003
Adenine	4991	Honeycomb	Honeycomb	Ogun	4.69510147774617
Adenine	4992	Honeycomb	Honeycomb	Ogun	6.60076135455547
Adenine	4993	Honeycomb	Honeycomb	Ogun	1.25060820351359
Adenine	4994	Honeycomb	Honeycomb	Ogun	4.61257674418369
Adenine	4995	Honeycomb	Honeycomb	Ogun	5.38601516853205
Adenine	4996	Honeycomb	Honeycomb	Ogun	4.55548408848915
Adenine	4997	Honeycomb	Honeycomb	Ogun	3.07944678179102
Adenine	4998	Honeycomb	Honeycomb	Ogun	NA
Adenine	4999	Honeycomb	Honeycomb	Ogun	NA
Adenine	5000	Honeycomb	Honeycomb	Ogun	NA
Adenine	5004	Sugarcane	Fruit	Kano	1.55927415188168
Adenine	5005	Sugarcane	Fruit	Kano	5.24985370720939
Adenine	5006	Sugarcane	Fruit	Kano	3.53941241802889
Adenine	5008	Sugarcane	Fruit	Kano	3.11609764631873
Adenine	501	Tree Exudate	Tree	Niger	2.95959702407454
Adenine	5018	Sugarcane	Fruit	Kano	2.28866527621496
Adenine	5019	Sugarcane	Fruit	Kano	2.39898926965417
Adenine	502	Tree Exudate	Tree	Niger	1.84612665679359
Adenine	5021	Sugarcane	Fruit	Kano	2.44910127016768
Adenine	5036	Garden Egg	Vegetable	Kano	7.14910817724971
Adenine	504	Grasshopper, Green	Insect	Niger	3.44682874877039
Adenine	5040	Cucumber	Fruit	Kano	2.49195766691228
Adenine	5042	Farm Soil	Soil	Kano	2.73099745943305
Adenine	5044	Farm Soil	Soil	Kano	2.42202118922147
Adenine	505	Grasshopper, Green	Insect	Niger	1.65052069870916
Adenine	5053	Well Water	Water	Kano	2.18623822511914
Adenine	5056	Watermelon	Fruit	Katsina	1.56711867626475
Adenine	5057	Watermelon	Fruit	Katsina	1.23268805999101
Adenine	5061	Watermelon	Fruit	Katsina	2.26021346279328
Adenine	5062	Datepalm	Fruit	Katsina	3.98160529626772
Adenine	5068	Tiger Nut	Nut	Katsina	2.82120199802275
Adenine	5069	Tiger Nut	Nut	Katsina	1.62440295130869
Adenine	5071	Tiger Nut	Nut	Katsina	2.7227566214764
Adenine	5072	Tiger Nut	Nut	Katsina	2.75576506488743
Adenine	5074	Tiger Nut	Nut	Katsina	2.63885216790915
Adenine	5082	Orange	Fruit	Katsina	1.05926958172857
Adenine	5085	Orange	Fruit	Katsina	1.84076438036926
Adenine	5086	Farm Soil	Soil	Katsina	1.50105437738222
Adenine	5094	Lime	Fruit	Katsina	2.77599772479184
Adenine	5095	Lime	Fruit	Katsina	2.72570844381288
Adenine	5096	Lime	Fruit	Katsina	2.6197202862023
Adenine	5097	Lime	Fruit	Katsina	2.37135777208602
Adenine	5099	Lime	Fruit	Katsina	2.93522070850519
Adenine	5102	Lime	Fruit	Katsina	2.76217528669071
Adenine	5104	Lime	Fruit	Katsina	2.07404193816443
Adenine	5105	Bark of Dogoyaro Tree	Tree	Katsina	2.06777502607494
Adenine	5107	Bark of Dogoyaro Tree	Tree	Katsina	2.30407061570766
Adenine	511	Tree Bark	Tree	Niger	2.67178947080533
Adenine	5119	PawPaw	Fruit	Kaduna	2.45911483011425
Adenine	512	Tree Bark	Tree	Niger	1.48840281723655
Adenine	5121	PawPaw	Fruit	Kaduna	2.20481796877117
Adenine	5122	PawPaw	Fruit	Kaduna	2.16682163729721
Adenine	5124	Sugarcane	Fruit	Kaduna	6.56186118307241
Adenine	5125	Sugarcane	Fruit	Kaduna	2.30981836506319
Adenine	5126	Farm Soil	Soil	Kaduna	2.26327472982737
Adenine	5127	Farm Soil	Soil	Kaduna	1.77291831593346
Adenine	5128	Banana	Fruit	Kaduna	1.81740169391805
Adenine	513	Tree Bark	Tree	Niger	1.59585185868109
Adenine	5130	Banana	Fruit	Kaduna	4.21769600170714
Adenine	5131	Banana	Fruit	Kaduna	1.59678365184076
Adenine	5132	Banana	Fruit	Kaduna	2.64472901328298
Adenine	5137	Kunu	Beverage	Kaduna	4.09746149264111
Adenine	514	Tree Bark	Tree	Niger	1.77966974307598
Adenine	5140	Burukutu	Beverage	Kaduna	1.61799506743161
Adenine	5144	Lemon	Fruit	Kaduna	2.53384063854446
Adenine	5145	Lemon	Fruit	Kaduna	2.56198810647565
Adenine	5146	Lemon	Fruit	Kaduna	2.28619552841832
Adenine	5148	Lemon	Fruit	Kaduna	2.83297359945442
Adenine	5149	Lemon	Fruit	Kaduna	4.15507450708802
Adenine	515	Tree Bark	Tree	Niger	2.16534154435893
Adenine	5151	Lime	Fruit	Kaduna	4.70951412654375
Adenine	5152	Lime	Fruit	Kaduna	1.6980999241117
Adenine	5153	Tangerine	Fruit	Sokoto	4.78539266959999
Adenine	5154	Tangerine	Fruit	Sokoto	4.04047869812349
Adenine	5155	Tangerine	Fruit	Sokoto	2.5408006779226
Adenine	5156	Tangerine	Fruit	Sokoto	1.74511651941747
Adenine	5157	Tangerine	Fruit	Sokoto	2.82232008460961
Adenine	5158	Tangerine	Fruit	Sokoto	2.50256210195113
Adenine	5159	Tangerine	Fruit	Sokoto	2.138865527898
Adenine	516	Tree Bark	Tree	Niger	1.62239743423425
Adenine	5160	Tangerine	Fruit	Sokoto	2.3370255136454
Adenine	5161	Tangerine	Fruit	Sokoto	2.74909532190853
Adenine	5162	Lime	Fruit	Sokoto	2.07542870476136
Adenine	5163	Lime	Fruit	Sokoto	3.29173672704258
Adenine	5164	Lime	Fruit	Sokoto	1.59771248740318
Adenine	5165	Lime	Fruit	Sokoto	3.09844329427804
Adenine	5166	Lime	Fruit	Sokoto	3.40107536031718
Adenine	5167	Lime	Fruit	Sokoto	1.47888486309099
Adenine	5168	Lime	Fruit	Sokoto	1.22878356991752
Adenine	5169	Lime	Fruit	Sokoto	1.37025415562952
Adenine	517	Tree Bark	Tree	Niger	1.53999836710057
Adenine	5170	Watermelon	Fruit	Sokoto	1.89143889835298
Adenine	5171	Watermelon	Fruit	Sokoto	1.42415411826595
Adenine	5172	Watermelon	Fruit	Sokoto	2.08833157307452
Adenine	5173	Watermelon	Fruit	Sokoto	2.06336313103308
Adenine	5174	Watermelon	Fruit	Sokoto	4.73654020299784
Adenine	5175	Guava	Fruit	Sokoto	1.92500250924863
Adenine	5176	Guava	Fruit	Sokoto	1.25889399745235
Adenine	5177	Guava	Fruit	Sokoto	1.20943856142447
Adenine	5178	Guava	Fruit	Sokoto	2.1828231902175
Adenine	5179	Guava	Fruit	Sokoto	2.15989738348483
Adenine	518	Tree Bark	Tree	Niger	1.58014336571957
Adenine	5180	Guava	Fruit	Sokoto	1.96558914793665
Adenine	5181	Guava	Fruit	Sokoto	2.04758687011072
Adenine	5182	Guava	Fruit	Sokoto	1.89259862567134
Adenine	5183	Guava	Fruit	Sokoto	1.09557963557389
Adenine	5184	Guava	Fruit	Sokoto	1.96735179855513
Adenine	5185	Guava	Fruit	Sokoto	2.11503415472628
Adenine	5186	Guava	Fruit	Sokoto	2.16945668700739
Adenine	5187	Guava	Fruit	Sokoto	2.47238952001971
Adenine	5188	Guava	Fruit	Sokoto	2.74985852145777
Adenine	5189	Guava	Fruit	Sokoto	2.17476357022483
Adenine	519	Tree Bark	Tree	Niger	1.98711266442545
Adenine	5190	Guava	Fruit	Sokoto	1.83345419041076
Adenine	5191	Banana	Fruit	Sokoto	1.87395546651255
Adenine	5192	Banana	Fruit	Sokoto	2.89057141913078
Adenine	5193	Banana	Fruit	Sokoto	3.83233449993478
Adenine	5194	Banana	Fruit	Sokoto	1.07360391335433
Adenine	5195	Banana	Fruit	Sokoto	3.13520849047852
Adenine	5196	Banana	Fruit	Sokoto	1.07591583408469
Adenine	5197	Banana	Fruit	Sokoto	1.8450017864214
Adenine	5198	Banana	Fruit	Sokoto	2.00315836789103
Adenine	5199	Sugarcane	Fruit	Sokoto	1.94251548473069
Adenine	520	Tree Bark	Tree	Niger	1.70560564252692
Adenine	5200	Sugarcane	Fruit	Sokoto	1.58803144140997
Adenine	5201	Sugarcane	Fruit	Sokoto	1.95203471409927
Adenine	5202	Sugarcane	Fruit	Sokoto	1.93751503118505
Adenine	5203	Sugarcane	Fruit	Sokoto	2.15203010323434
Adenine	5204	Sugarcane	Fruit	Sokoto	2.39680187350756
Adenine	5205	Sugarcane	Fruit	Sokoto	2.42627087883755
Adenine	5206	Chinaberry	Fruit	Sokoto	1.85757790531761
Adenine	5207	Chinaberry	Fruit	Sokoto	2.00405323809224
Adenine	5208	Chinaberry	Fruit	Sokoto	1.91845003940853
Adenine	5209	Chinaberry	Fruit	Sokoto	1.50077037437467
Adenine	521	Tree Bark	Tree	Niger	1.71117375253605
Adenine	5210	Chinaberry	Fruit	Sokoto	2.77091021153556
Adenine	5211	Chinaberry	Fruit	Sokoto	2.08204239933485
Adenine	5212	Chinaberry	Fruit	Sokoto	2.13308147767497
Adenine	5213	Gbora	Fruit	Sokoto	2.02961106797349
Adenine	5214	Gbora	Fruit	Sokoto	3.04106012700093
Adenine	5215	Gbora	Fruit	Sokoto	1.26755731869534
Adenine	5216	Gbora	Fruit	Sokoto	1.53917633283554
Adenine	5217	Gbora	Fruit	Sokoto	1.74460981954936
Adenine	5218	Gbora	Fruit	Sokoto	1.88655016004314
Adenine	5219	Gbora	Fruit	Sokoto	1.25232254268577
Adenine	522	Tree Bark	Tree	Niger	2.32056877014797
Adenine	5220	Garden Egg	Vegetable	Sokoto	1.65093273067049
Adenine	5221	Garden Egg	Vegetable	Sokoto	1.74491611247719
Adenine	5222	Garden Egg	Vegetable	Sokoto	3.82935530698595
Adenine	5223	Garden Egg	Vegetable	Sokoto	3.7126817965629
Adenine	5224	Garden Egg	Vegetable	Sokoto	3.83367364084228
Adenine	5225	Garden Egg	Vegetable	Sokoto	1.24637044996675
Adenine	5226	Garden Egg	Vegetable	Sokoto	3.67740132569967
Adenine	5228	Bark of Dogoyaro Tree	Tree	Sokoto	1.85008375926906
Adenine	5229	Bark of Dogoyaro Tree	Tree	Sokoto	1.64172556128715
Adenine	523	Tree Bark	Tree	Niger	1.9721111322952
Adenine	5230	Bark of Dogoyaro Tree	Tree	Sokoto	2.25167304875816
Adenine	5231	Bark of Dogoyaro Tree	Tree	Sokoto	2.14300286984883
Adenine	5232	Bark of Dogoyaro Tree	Tree	Sokoto	2.05493470329461
Adenine	5233	Farm Soil	Soil	Sokoto	2.21876214428942
Adenine	5234	Farm Soil	Soil	Sokoto	1.95859252415906
Adenine	5235	Farm Soil	Soil	Sokoto	1.69342757881385
Adenine	5236	Farm Soil	Soil	Sokoto	1.64727107807845
Adenine	5237	Farm Soil	Soil	Sokoto	1.88416606917287
Adenine	5238	Farm Soil	Soil	Sokoto	1.96296568751793
Adenine	524	Tree Bark	Tree	Niger	1.3460639479725
Adenine	5241	Tree Exudate	Tree	Sokoto	2.50845724831542
Adenine	5242	Tree Exudate	Tree	Sokoto	2.03504911684316
Adenine	5243	Tree Exudate	Tree	Sokoto	2.26875122846609
Adenine	5245	Tree Exudate	Tree	Sokoto	2.64127823517372
Adenine	5246	Flower	Flower	Sokoto	2.62800275323228
Adenine	5247	Tomato	Fruit	Sokoto	2.10942464416919
Adenine	5248	Tomato	Fruit	Sokoto	1.91030603667032
Adenine	5249	Tomato	Fruit	Sokoto	1.87647263364605
Adenine	5250	Tomato	Fruit	Sokoto	1.79670951906214
Adenine	5251	Tomato	Fruit	Sokoto	1.83549093249374
Adenine	5252	Cassava	Vegetable	Sokoto	1.60378521483354
Adenine	5253	Cassava	Vegetable	Sokoto	1.29492489496863
Adenine	5254	Cassava	Vegetable	Sokoto	1.41503917032559
Adenine	5255	Cassava	Vegetable	Sokoto	1.66778504693328
Adenine	5256	Cassava	Vegetable	Sokoto	1.58647802368569
Adenine	5257	Carrot	Vegetable	Sokoto	2.29578459236529
Adenine	5258	Carrot	Vegetable	Sokoto	2.25568094657924
Adenine	5259	Carrot	Vegetable	Sokoto	2.20506351132214
Adenine	526	Soil	Soil	Niger	3.3186114589755
Adenine	5260	Carrot	Vegetable	Sokoto	2.23890189490969
Adenine	5261	Carrot	Vegetable	Sokoto	1.91550226816666
Adenine	5262	Carrot	Vegetable	Sokoto	2.16488405577392
Adenine	5263	Carrot	Vegetable	Sokoto	2.16950288532397
Adenine	5264	Carrot	Vegetable	Sokoto	2.11567045014643
Adenine	5265	Cucumber	Fruit	Sokoto	1.96018945814622
Adenine	5266	Cucumber	Fruit	Sokoto	1.86183539584086
Adenine	5267	Cucumber	Fruit	Sokoto	1.99233001568041
Adenine	5268	Cucumber	Fruit	Sokoto	2.16473480549153
Adenine	5269	Garden Egg	Vegetable	Sokoto	1.64603163038486
Adenine	527	Soil	Soil	Niger	2.99934167578227
Adenine	5270	Garden Egg	Vegetable	Sokoto	1.7571460704177
Adenine	5271	Stream Water	Water	Sokoto	1.57550393202029
Adenine	5272	Stream Water	Water	Sokoto	2.13927980824495
Adenine	5273	Stream Water	Water	Sokoto	2.17101969923111
Adenine	5275	Kunu	Beverage	Sokoto	2.28093807241428
Adenine	5276	Kunu	Beverage	Sokoto	4.61495171821959
Adenine	5277	Kunu	Beverage	Sokoto	4.6938787583369
Adenine	5278	Kunu	Beverage	Sokoto	4.2719717714475
Adenine	5279	Kunu	Beverage	Sokoto	1.74509823039634
Adenine	528	Soil	Soil	Niger	2.05743681862332
Adenine	5280	Kunu	Beverage	Sokoto	4.07872478077244
Adenine	5281	Kunu	Beverage	Sokoto	2.07391393635144
Adenine	5282	Kunu	Beverage	Sokoto	1.60944341403483
Adenine	5283	Kunu	Beverage	Sokoto	3.02870439798109
Adenine	5284	Kunu	Beverage	Sokoto	2.15116122003582
Adenine	5285	Datepalm	Fruit	Sokoto	4.27767556502555
Adenine	5286	Kunu	Beverage	Zamfara	1.73167903520916
Adenine	5287	Kunu	Beverage	Zamfara	1.5057474437222
Adenine	5288	Kunu	Beverage	Zamfara	1.60403023443588
Adenine	5289	Lemon	Fruit	Zamfara	3.21635822693125
Adenine	529	Soil	Soil	Niger	1.93864634009654
Adenine	5290	Lemon	Fruit	Zamfara	1.46943927770034
Adenine	5291	Lemon	Fruit	Zamfara	1.64197419571072
Adenine	5292	Tomato	Fruit	Zamfara	1.3787137259414
Adenine	5293	Tomato	Fruit	Zamfara	2.04668479779699
Adenine	5294	Tomato	Fruit	Zamfara	1.23446075469537
Adenine	5295	Tomato	Fruit	Zamfara	2.14021223642665
Adenine	5296	Tomato	Fruit	Zamfara	1.39642667459351
Adenine	5297	Garden Egg	Vegetable	Zamfara	1.5143315954161
Adenine	5298	Datepalm	Fruit	Zamfara	NA
Adenine	5299	Farm Soil	Soil	Zamfara	3.350633847508
Adenine	530	Soil	Soil	Niger	3.28835704427182
Adenine	5300	Sugarcane	Fruit	Zamfara	1.57794598702001
Adenine	5301	Watermelon	Fruit	Zamfara	4.40298143099225
Adenine	5302	Watermelon	Fruit	Zamfara	2.36465077338802
Adenine	5303	Watermelon	Fruit	Zamfara	3.28578233898225
Adenine	5304	Watermelon	Fruit	Zamfara	1.36126738258969
Adenine	5305	Watermelon	Fruit	Zamfara	3.68736426002547
Adenine	5306	Watermelon	Fruit	Zamfara	3.71818352361286
Adenine	5307	Watermelon	Fruit	Zamfara	NA
Adenine	5308	Watermelon	Fruit	Zamfara	NA
Adenine	5309	Watermelon	Fruit	Zamfara	3.20429758756324
Adenine	531	Soil	Soil	Niger	1.75263340282446
Adenine	5310	Watermelon	Fruit	Zamfara	3.71517824015466
Adenine	5311	Watermelon	Fruit	Zamfara	2.44760856403959
Adenine	5312	Watermelon	Fruit	Zamfara	1.47702339195358
Adenine	5314	Watermelon	Fruit	Zamfara	3.61803695800074
Adenine	5316	Watermelon	Fruit	Zamfara	3.849416961525
Adenine	5317	Watermelon	Fruit	Zamfara	NA
Adenine	5318	Carrot	Vegetable	Zamfara	2.58956327318429
Adenine	5319	Carrot	Vegetable	Zamfara	3.64496873977354
Adenine	5320	Carrot	Vegetable	Zamfara	1.4249286188947
Adenine	5321	Carrot	Vegetable	Zamfara	2.11858184900182
Adenine	5322	Carrot	Vegetable	Zamfara	2.2720481859477
Adenine	5323	Carrot	Vegetable	Zamfara	1.35814130370668
Adenine	5324	Yam	Vegetable	Zamfara	1.51368588515537
Adenine	5325	Yam	Vegetable	Zamfara	1.58965918362708
Adenine	5326	Yam	Vegetable	Zamfara	3.2468262440347
Adenine	5328	Yam	Vegetable	Zamfara	2.57389405899133
Adenine	5329	Yam	Vegetable	Zamfara	3.44564178787849
Adenine	533	Soil	Soil	Niger	2.66269428556688
Adenine	5330	Yam	Vegetable	Zamfara	1.24772480758976
Adenine	5331	Yam	Vegetable	Zamfara	1.32931894122834
Adenine	5332	Yam	Vegetable	Zamfara	4.19368047808821
Adenine	5334	Yam	Vegetable	Zamfara	1.77428523638788
Adenine	5336	Yam	Vegetable	Zamfara	1.76495480437236
Adenine	5337	Coconut	Nut	Zamfara	NA
Adenine	5338	Coconut	Nut	Zamfara	NA
Adenine	5339	Coconut	Nut	Zamfara	NA
Adenine	5340	Coconut	Nut	Zamfara	NA
Adenine	5341	Coconut	Nut	Zamfara	NA
Adenine	5342	Coconut	Nut	Zamfara	1.55685802690844
Adenine	5343	Coconut	Nut	Zamfara	1.24728929131269
Adenine	5344	Coconut	Nut	Zamfara	1.1614324511248
Adenine	5345	Coconut	Nut	Zamfara	2.1189823750003
Adenine	5346	Coconut	Nut	Zamfara	1.5792904712674
Adenine	535	Rain Water	Water	Niger	1.78631917551141
Adenine	541	Rain Water	Water	Niger	3.46974169608486
Adenine	544	Datepalm, Red	Fruit	Niger	2.71435463695738
Adenine	545	Datepalm, Red	Fruit	Niger	1.78518783456523
Adenine	546	Datepalm, Red	Fruit	Niger	1.68543537412648
Adenine	547	Datepalm, Red	Fruit	Niger	1.30295396739905
Adenine	548	Datepalm, Red	Fruit	Niger	2.54879116476863
Adenine	549	Datepalm, Red	Fruit	Niger	1.82253091164795
Adenine	551	Datepalm, Red	Fruit	Niger	2.3688996032407
Adenine	552	Datepalm, Yellow	Fruit	Niger	2.0381097527813
Adenine	553	Datepalm, Yellow	Fruit	Niger	2.67786810218876
Adenine	554	Datepalm, Yellow	Fruit	Niger	2.10666775041634
Adenine	555	Datepalm, Yellow	Fruit	Niger	1.64822429970368
Adenine	556	Datepalm, Yellow	Fruit	Niger	2.30948731389807
Adenine	557	Datepalm, Yellow	Fruit	Niger	3.47058372620916
Adenine	559	Barlett Pear	Fruit	Niger	2.24490850684346
Adenine	560	Barlett Pear	Fruit	Niger	1.92627782845636
Adenine	561	Barlett Pear	Fruit	Niger	1.86471968779488
Adenine	565	Barlett Pear	Fruit	Niger	1.72479502358316
Adenine	566	Avocado pear	Fruit	Benue	NA
Adenine	567	Avocado pear	Fruit	Benue	3.00980627711005
Adenine	568	Avocado pear	Fruit	Benue	2.61833813209088
Adenine	569	Avocado pear	Fruit	Benue	2.71886204083414
Adenine	571	Avocado pear	Fruit	Benue	2.36544294154793
Adenine	572	Avocado pear	Fruit	Benue	2.63441616600394
Adenine	573	Banana	Fruit	Benue	4.07856921166221
Adenine	574	Banana	Fruit	Benue	2.24579378811917
Adenine	5752	Tap Water	Water	Kebbi	NA
Adenine	5756	Kunu	Beverage	Kebbi	2.52239638097793
Adenine	5759	Kunu	Beverage	Kebbi	1.32548756274102
Adenine	576	Banana	Fruit	Benue	3.20016007048347
Adenine	5767	Datepalm	Fruit	Kebbi	2.53202316109808
Adenine	5768	Datepalm	Fruit	Kebbi	1.10156474729876
Adenine	577	Banana	Fruit	Benue	2.55611872800883
Adenine	5770	Watermelon	Fruit	Kebbi	1.18987462641259
Adenine	5771	Watermelon	Fruit	Kebbi	1.39688973201806
Adenine	5772	Sugarcane	Fruit	Kebbi	2.46219190119355
Adenine	5773	Sugarcane	Fruit	Kebbi	3.15334683744385
Adenine	5779	Banana	Fruit	Kebbi	3.82593273547752
Adenine	578	Banana	Fruit	Benue	2.95982955722249
Adenine	5780	Banana	Fruit	Kebbi	3.93804560082428
Adenine	5781	Banana	Fruit	Kebbi	3.9749265174905
Adenine	5782	Banana	Fruit	Kebbi	2.33478269427837
Adenine	5783	Banana	Fruit	Kebbi	4.00079215818224
Adenine	5784	Banana	Fruit	Kebbi	1.41496310447453
Adenine	5785	Banana	Fruit	Kebbi	4.22654240377816
Adenine	5786	Guava	Fruit	Kebbi	3.60632786505077
Adenine	5787	Guava	Fruit	Kebbi	2.6087000159053
Adenine	5788	Guava	Fruit	Kebbi	3.17571133529743
Adenine	5789	Farm Soil	Soil	Kebbi	3.31918500672243
Adenine	579	Coconut	Nut	Benue	4.68464923275588
Adenine	5790	Carrot	Vegetable	Kebbi	2.81902311453616
Adenine	5792	Carrot	Vegetable	Kebbi	2.80658562791765
Adenine	5793	Carrot	Vegetable	Kebbi	2.38713700577389
Adenine	5794	Carrot	Vegetable	Kebbi	2.40181007970384
Adenine	5795	Cassava	Vegetable	Kebbi	3.18253413919288
Adenine	5796	Cassava	Vegetable	Kebbi	3.25871866352092
Adenine	5797	Cassava	Vegetable	Kebbi	1.33572270265304
Adenine	5798	Cassava	Vegetable	Kebbi	3.01686681103056
Adenine	5799	Cassava	Vegetable	Kebbi	3.64459184376597
Adenine	580	Coconut	Nut	Benue	4.52988035148757
Adenine	5800	Cassava	Vegetable	Kebbi	3.03711187643581
Adenine	5801	Tap Water	Water	Kebbi	3.2848112167768
Adenine	5802	Tap Water	Water	Kebbi	1.90208066573079
Adenine	5803	Tap Water	Water	Kebbi	3.2060350706838
Adenine	5804	Orange	Fruit	Kebbi	2.72859360075675
Adenine	5805	Cucumber	Fruit	Kebbi	2.46564084695373
Adenine	5806	Cucumber	Fruit	Kebbi	2.26341556460872
Adenine	5807	Watermelon	Fruit	Kebbi	2.07239989687144
Adenine	5808	Watermelon	Fruit	Kebbi	3.66354917844736
Adenine	5809	Watermelon	Fruit	Kebbi	3.33397075226187
Adenine	581	Coconut	Nut	Benue	2.9872796857129
Adenine	5810	Watermelon	Fruit	Kebbi	2.12403993002104
Adenine	5811	Watermelon	Fruit	Kebbi	2.39932621812305
Adenine	5812	Watermelon	Fruit	Kebbi	2.31177050427393
Adenine	5813	Watermelon	Fruit	Kebbi	2.97355306269722
Adenine	5814	Watermelon	Fruit	Kebbi	3.88791927881364
Adenine	5815	Watermelon	Fruit	Kebbi	1.99563293157191
Adenine	5816	Watermelon	Fruit	Kebbi	2.14579307578299
Adenine	5817	Watermelon	Fruit	Kebbi	3.30394754601256
Adenine	5818	Watermelon	Fruit	Kebbi	3.4670161193741
Adenine	5819	Watermelon	Fruit	Kebbi	1.38414391271948
Adenine	582	Coconut	Nut	Benue	3.46065638660487
Adenine	5820	Watermelon	Fruit	Kebbi	3.3597486113001
Adenine	5821	Watermelon	Fruit	Kebbi	1.36303183048808
Adenine	5822	Watermelon	Fruit	Kebbi	3.34260859019777
Adenine	5823	Watermelon	Fruit	Kebbi	3.19844112507037
Adenine	5824	Watermelon	Fruit	Kebbi	1.40537789459939
Adenine	5825	Watermelon	Fruit	Kebbi	3.39580910900612
Adenine	5826	PawPaw	Fruit	Kebbi	1.51066663227784
Adenine	5827	PawPaw	Fruit	Kebbi	1.66811439075681
Adenine	5828	PawPaw	Fruit	Kebbi	2.96317840457136
Adenine	583	Coconut	Nut	Benue	5.71486288030879
Adenine	5830	PawPaw	Fruit	Kebbi	4.07533277617137
Adenine	5831	PawPaw	Fruit	Kebbi	3.98079761484044
Adenine	5832	PawPaw	Fruit	Kebbi	5.08027128294542
Adenine	5833	PawPaw	Fruit	Kebbi	4.31290478388468
Adenine	5834	PawPaw	Fruit	Kebbi	4.41372930725172
Adenine	5835	PawPaw	Fruit	Kebbi	4.56276131328644
Adenine	5836	PawPaw	Fruit	Kebbi	3.79546718381193
Adenine	5837	PawPaw	Fruit	Kebbi	5.26977623559561
Adenine	5840	PawPaw	Fruit	Kebbi	5.06657606408475
Adenine	5841	PawPaw	Fruit	Kebbi	2.73548712613403
Adenine	5842	PawPaw	Fruit	Kebbi	3.53864379309729
Adenine	5843	PawPaw	Fruit	Kebbi	3.58582322260007
Adenine	5844	PawPaw	Fruit	Kebbi	4.84083619584625
Adenine	5845	PawPaw	Fruit	Kebbi	4.44491881989294
Adenine	5846	PawPaw	Fruit	Kebbi	2.71528656298154
Adenine	5847	PawPaw	Fruit	Kebbi	2.79258877043359
Adenine	5848	PawPaw	Fruit	Kebbi	4.32655260575021
Adenine	5849	PawPaw	Fruit	Kebbi	4.58247233383222
Adenine	585	Tamarind, African Velvet	Fruit	Benue	1.89052204870169
Adenine	5850	PawPaw	Fruit	Kebbi	2.65021692296805
Adenine	5851	PawPaw	Fruit	Kebbi	5.36770711262001
Adenine	5852	PawPaw	Fruit	Kebbi	3.10539625370778
Adenine	5853	PawPaw	Fruit	Kebbi	4.21919128235705
Adenine	5854	PawPaw	Fruit	Kebbi	4.74430106296217
Adenine	5855	Tomato	Fruit	Kebbi	3.56678510515041
Adenine	5856	Tomato	Fruit	Kebbi	1.48990501444482
Adenine	5857	Tomato	Fruit	Kebbi	3.94095274457734
Adenine	5858	Tomato	Fruit	Kebbi	4.01757675797611
Adenine	5859	Tomato	Fruit	Kebbi	4.28274465351792
Adenine	586	Tamarind, African Velvet	Fruit	Benue	2.55478459824276
Adenine	5860	Tomato	Fruit	Kebbi	4.02017396655852
Adenine	5861	Tomato	Fruit	Kebbi	1.36787842074138
Adenine	5862	Tomato	Fruit	Kebbi	1.23185542668241
Adenine	5863	Tomato	Fruit	Kebbi	1.45287659712231
Adenine	5864	Tomato	Fruit	Kebbi	3.45073128418171
Adenine	5865	Tomato	Fruit	Kebbi	3.37852298873985
Adenine	5866	Tomato	Fruit	Kebbi	3.25833328373634
Adenine	5867	Tomato	Fruit	Kebbi	4.20769842045195
Adenine	5868	Tomato	Fruit	Kebbi	4.53057572733363
Adenine	5869	Tomato	Fruit	Kebbi	4.85354911079985
Adenine	5870	Tomato	Fruit	Kebbi	4.77668996895583
Adenine	5871	Tomato	Fruit	Kebbi	1.82049873696832
Adenine	5872	Tomato	Fruit	Kebbi	4.80060361894145
Adenine	5873	Tomato	Fruit	Kebbi	1.41835441769566
Adenine	5875	Banana	Fruit	Zamfara	1.2941544461786
Adenine	5876	Banana	Fruit	Zamfara	3.57625217757894
Adenine	5878	Banana	Fruit	Zamfara	2.3912849796664
Adenine	588	Tamarind, African Velvet	Fruit	Benue	NA
Adenine	5882	Well Water	Water	Zamfara	2.0271695844328
Adenine	5887	Sugarcane	Fruit	Zamfara	4.41858071111906
Adenine	5888	Orange	Fruit	Zamfara	3.88107614267044
Adenine	5889	Orange	Fruit	Zamfara	1.31344222644597
Adenine	589	Tamarind, African Velvet	Fruit	Benue	1.68333646383717
Adenine	5890	Orange	Fruit	Zamfara	1.4617624927445
Adenine	5891	Orange	Fruit	Zamfara	3.39529507778466
Adenine	5892	Orange	Fruit	Zamfara	1.66746134541245
Adenine	5893	Orange	Fruit	Zamfara	1.67107481582322
Adenine	5894	Orange	Fruit	Zamfara	1.30270726738153
Adenine	5895	Orange	Fruit	Zamfara	1.8290362896765
Adenine	5896	Orange	Fruit	Zamfara	1.92693234635488
Adenine	5897	Orange	Fruit	Zamfara	4.11433330612685
Adenine	5898	Orange	Fruit	Zamfara	5.26088318464864
Adenine	5899	Orange	Fruit	Zamfara	4.58518516039734
Adenine	5900	Orange	Fruit	Zamfara	4.17867018074766
Adenine	5901	Orange	Fruit	Zamfara	3.1062744911482
Adenine	5902	Orange	Fruit	Zamfara	3.63365433674671
Adenine	5903	Orange	Fruit	Zamfara	4.80276180528446
Adenine	5904	Orange	Fruit	Zamfara	3.07553576931757
Adenine	5905	Orange	Fruit	Zamfara	NA
Adenine	5906	Orange	Fruit	Zamfara	4.00081346122889
Adenine	5907	Orange	Fruit	Zamfara	1.87232855389785
Adenine	591	Tamarind, African Velvet	Fruit	Benue	2.92430440115811
Adenine	592	Tamarind, African Velvet	Fruit	Benue	3.18625889705505
Adenine	593	Tamarind, African Velvet	Fruit	Benue	3.24816966852808
Adenine	595	Orange	Fruit	Benue	3.45889749651104
Adenine	596	Orange	Fruit	Benue	3.68659563196768
Adenine	597	Orange	Fruit	Benue	3.02057113550459
Adenine	598	Orange	Fruit	Benue	2.19300924499317
Adenine	599	Pineapple	Fruit	Benue	1.60402097204283
Adenine	600	Pineapple	Fruit	Benue	2.15427302368216
Adenine	601	Pineapple	Fruit	Benue	2.38201405935619
Adenine	602	Pineapple	Fruit	Benue	1.73305821910774
Adenine	603	Pineapple	Fruit	Benue	1.6761688352509
Adenine	604	Banana	Fruit	Nassarawa	0.99472026525732
Adenine	606	Banana	Fruit	Nassarawa	3.03218167330216
Adenine	607	Banana	Fruit	Nassarawa	2.59134604709528
Adenine	608	Coconut	Nut	Nassarawa	1.51953069815838
Adenine	609	Coconut	Nut	Nassarawa	2.64470927785969
Adenine	610	Coconut	Nut	Nassarawa	2.24063820895696
Adenine	611	Coconut	Nut	Nassarawa	1.2713844203029
Adenine	612	Coconut	Nut	Nassarawa	3.33507222716846
Adenine	613	Coconut	Nut	Nassarawa	1.14339552240319
Adenine	614	Tamarind, African Velvet	Fruit	Nassarawa	1.51191081607831
Adenine	615	Tamarind, African Velvet	Fruit	Nassarawa	1.46702869768617
Adenine	616	Lemon	Fruit	Nassarawa	3.19259703084441
Adenine	618	Lemon	Fruit	Nassarawa	1.54640063196916
Adenine	619	Lemon	Fruit	Nassarawa	1.82845156604079
Adenine	620	Lemon	Fruit	Nassarawa	4.81233588811613
Adenine	621	Lemon	Fruit	Nassarawa	1.87653484505265
Adenine	622	Lemon	Fruit	Nassarawa	1.22445600382536
Adenine	623	Lemon	Fruit	Nassarawa	2.39415550914291
Adenine	625	Orange	Fruit	Nassarawa	1.45476604894058
Adenine	626	Orange	Fruit	Nassarawa	1.04180060111332
Adenine	629	Orange	Fruit	Nassarawa	2.10684954138891
Adenine	630	Orange	Fruit	Nassarawa	3.66460178180724
Adenine	631	Orange	Fruit	Nassarawa	3.41739958170655
Adenine	632	Carrot	Vegetable	Nassarawa	3.72599070674888
Adenine	633	Carrot	Vegetable	Nassarawa	3.52292819550387
Adenine	634	Carrot	Vegetable	Nassarawa	4.31342982145728
Adenine	635	Carrot	Vegetable	Nassarawa	3.47004451894924
Adenine	636	Carrot	Vegetable	Nassarawa	3.12853728882521
Adenine	637	Carrot	Vegetable	Nassarawa	2.3831526225331
Adenine	638	Carrot	Vegetable	Nassarawa	2.63935326308685
Adenine	639	Carrot	Vegetable	Nassarawa	2.10257996654768
Adenine	641	Honeycomb	Honeycomb	Nassarawa	3.43373047951438
Adenine	642	Honeycomb	Honeycomb	Nassarawa	3.33921461373069
Adenine	643	Honeycomb	Honeycomb	Nassarawa	3.07588341748084
Adenine	644	Honeycomb	Honeycomb	Nassarawa	1.57536226188924
Adenine	645	Palm wine	Beverage	Nassarawa	3.39726802170207
Adenine	646	Palm wine	Beverage	Nassarawa	1.13017247191091
Adenine	647	Palm wine	Beverage	Nassarawa	3.8368047092742
Adenine	648	Palm wine	Beverage	Nassarawa	2.28167032381788
Adenine	649	Palm wine	Beverage	Nassarawa	1.30621735982119
Adenine	650	Palm wine	Beverage	Nassarawa	1.16324409919679
Adenine	651	Palm wine	Beverage	Nassarawa	3.21824772242688
Adenine	652	Palm wine	Beverage	Nassarawa	3.38192564080504
Adenine	653	Datepalm	Fruit	Nassarawa	4.04319879521004
Adenine	654	Datepalm	Fruit	Nassarawa	2.95051857014145
Adenine	655	Datepalm	Fruit	Nassarawa	3.20620450862307
Adenine	656	Sugarcane	Fruit	Nassarawa	3.6147727568135
Adenine	657	Sugarcane	Fruit	Nassarawa	1.38866966528618
Adenine	658	Sugarcane	Fruit	Nassarawa	2.02108664492871
Adenine	659	Sugarcane	Fruit	Nassarawa	1.82542782407891
Adenine	660	Avocado pear	Fruit	Federal Capital Territory	2.90006499862413
Adenine	661	Avocado pear	Fruit	Federal Capital Territory	1.17798592029405
Adenine	662	Avocado pear	Fruit	Federal Capital Territory	2.83698754427969
Adenine	663	Avocado pear	Fruit	Federal Capital Territory	2.91242982679964
Adenine	664	Avocado pear	Fruit	Federal Capital Territory	2.75865646156393
Adenine	665	Avocado pear	Fruit	Federal Capital Territory	2.46579590820803
Adenine	666	Avocado pear	Fruit	Federal Capital Territory	1.94317283426067
Adenine	667	Avocado pear	Fruit	Federal Capital Territory	2.99415147389002
Adenine	668	Avocado pear	Fruit	Federal Capital Territory	1.2929487234323
Adenine	669	Avocado pear	Fruit	Federal Capital Territory	3.21870864960743
Adenine	670	Banana	Fruit	Federal Capital Territory	1.57753343285606
Adenine	671	Banana	Fruit	Federal Capital Territory	1.77201392675359
Adenine	672	Banana	Fruit	Federal Capital Territory	2.54100808380075
Adenine	674	Coconut	Nut	Federal Capital Territory	1.99290761569516
Adenine	675	Coconut	Nut	Federal Capital Territory	1.87322901510184
Adenine	676	Coconut	Nut	Federal Capital Territory	5.49049168221434
Adenine	677	Coconut	Nut	Federal Capital Territory	2.78733855477881
Adenine	678	Guava	Fruit	Federal Capital Territory	2.33217132288355
Adenine	679	Guava	Fruit	Federal Capital Territory	3.09242331682191
Adenine	680	Guava	Fruit	Federal Capital Territory	3.21464303717304
Adenine	681	Guava	Fruit	Federal Capital Territory	3.33119512813793
Adenine	682	Guava	Fruit	Federal Capital Territory	2.41914213643838
Adenine	686	Pear	Fruit	Federal Capital Territory	1.4226753111071
Adenine	687	Pear	Fruit	Federal Capital Territory	2.37558654298246
Adenine	688	Mango	Fruit	Federal Capital Territory	3.25338857940033
Adenine	689	Mango	Fruit	Federal Capital Territory	2.78750820289418
Adenine	690	Orange	Fruit	Federal Capital Territory	3.15529414745094
Adenine	697	Watermelon	Fruit	Federal Capital Territory	3.57193142365563
Adenine	698	Watermelon	Fruit	Federal Capital Territory	2.59176417391932
Adenine	699	Watermelon	Fruit	Federal Capital Territory	3.45330848147712
Adenine	700	Watermelon	Fruit	Federal Capital Territory	2.7352307934137
Adenine	701	Carrot	Vegetable	Federal Capital Territory	2.13291174033271
Adenine	702	Nectar	Flower	Federal Capital Territory	3.05801264272846
Adenine	703	Nectar	Flower	Federal Capital Territory	3.26866726889626
Adenine	706	Nectar	Flower	Federal Capital Territory	NA
Adenine	707	Nectar	Flower	Federal Capital Territory	2.04408433541511
Adenine	708	Tree Exudate	Tree	Federal Capital Territory	NA
Adenine	709	Tree Exudate	Tree	Federal Capital Territory	2.77469181098388
Adenine	710	Tree Exudate	Tree	Federal Capital Territory	2.89271178791884
Adenine	711	Tree Exudate	Tree	Federal Capital Territory	2.36914169276076
Adenine	712	Tree Exudate	Tree	Federal Capital Territory	2.61755449221824
Adenine	713	Tree Exudate	Tree	Federal Capital Territory	2.3676040981161
Adenine	716	Tree Exudate	Tree	Federal Capital Territory	1.49004084836221
Adenine	718	Caterpillar	Insect	Federal Capital Territory	3.39401697912587
Adenine	719	Caterpillar	Insect	Federal Capital Territory	3.0956466170738
Adenine	720	Caterpillar	Insect	Federal Capital Territory	3.22723483957228
Adenine	723	Caterpillar	Insect	Federal Capital Territory	1.93581053592747
Adenine	724	Caterpillar	Insect	Federal Capital Territory	2.34374459995858
Adenine	725	Drywood Termite	Insect	Federal Capital Territory	3.63535659302368
Adenine	726	Drywood Termite	Insect	Federal Capital Territory	2.04020899692172
Adenine	727	Drywood Termite	Insect	Federal Capital Territory	2.47394455059226
Adenine	728	Drywood Termite	Insect	Federal Capital Territory	3.45387203262472
Adenine	729	Drywood Termite	Insect	Federal Capital Territory	3.31736101807481
Adenine	730	Drywood Termite	Insect	Federal Capital Territory	1.7798190044572
Adenine	731	Tree Bark	Tree	Federal Capital Territory	2.72328290814
Adenine	733	Tree Bark	Tree	Federal Capital Territory	2.64304029452958
Adenine	734	Tree Bark	Tree	Federal Capital Territory	1.63605104452263
Adenine	735	Tree Bark	Tree	Federal Capital Territory	1.93677931295694
Adenine	736	Tree Bark	Tree	Federal Capital Territory	1.09402394979999
Adenine	737	Soil	Soil	Federal Capital Territory	2.56725805188332
Adenine	738	Soil	Soil	Federal Capital Territory	2.64015172709851
Adenine	739	Soil	Soil	Federal Capital Territory	3.44535051196596
Adenine	740	Soil	Soil	Federal Capital Territory	3.31223642228773
Adenine	741	Soil	Soil	Federal Capital Territory	3.28638267532044
Adenine	742	Soil	Soil	Federal Capital Territory	3.36115006536091
Adenine	743	Soil	Soil	Federal Capital Territory	1.76122873794912
Adenine	744	Rain Water	Water	Federal Capital Territory	3.20508359032141
Adenine	745	Rain Water	Water	Federal Capital Territory	3.52634548974383
Adenine	746	Rain Water	Water	Federal Capital Territory	3.23285360355084
Adenine	747	Rain Water	Water	Federal Capital Territory	3.21060705342455
Adenine	749	Rain Water	Water	Federal Capital Territory	2.97941741832224
Adenine	750	Tap Water	Water	Federal Capital Territory	4.29032903086771
Adenine	751	Tap Water	Water	Federal Capital Territory	3.52030113724883
Adenine	752	Tap Water	Water	Federal Capital Territory	2.45332598279542
Adenine	754	Tap Water	Water	Federal Capital Territory	2.4329865835495
Adenine	755	Tap Water	Water	Federal Capital Territory	2.36583682281899
Adenine	756	Tap Water	Water	Federal Capital Territory	1.84802319951341
Adenine	757	Tap Water	Water	Federal Capital Territory	2.23922235888425
Adenine	758	Datepalm	Fruit	Federal Capital Territory	1.44349999569608
Adenine	759	Datepalm	Fruit	Federal Capital Territory	1.48922473353189
Adenine	760	Monkey Kola	Fruit	Federal Capital Territory	2.51423064927357
Adenine	761	Monkey Kola	Fruit	Federal Capital Territory	2.18748649221818
Adenine	762	Monkey Kola	Fruit	Federal Capital Territory	2.50901984177137
Adenine	763	Coconut	Nut	Kogi	1.92434822258384
Adenine	764	Coconut	Nut	Kogi	1.56608315490328
Adenine	765	Coconut	Nut	Kogi	NA
Adenine	766	Coconut	Nut	Kogi	3.64206095590071
Adenine	769	Coconut	Nut	Kogi	1.75127385910686
Adenine	771	Guava	Fruit	Kogi	3.27284151746757
Adenine	772	Guava	Fruit	Kogi	1.97280227186126
Adenine	773	Guava	Fruit	Kogi	3.04258944280935
Adenine	774	Guava	Fruit	Kogi	2.93339926585462
Adenine	775	Guava	Fruit	Kogi	3.48198255752503
Adenine	776	Guava	Fruit	Kogi	3.22956762289776
Adenine	777	Lemon	Fruit	Kogi	2.67713052386824
Adenine	778	Lemon	Fruit	Kogi	2.25921824038565
Adenine	779	Lemon	Fruit	Kogi	2.2696456501261
Adenine	780	Lemon	Fruit	Kogi	1.29966616904615
Adenine	781	Lemon	Fruit	Kogi	3.34987226911362
Adenine	782	Lemon	Fruit	Kogi	3.18362730296135
Adenine	783	Lemon	Fruit	Kogi	2.8758421680356
Adenine	784	Lemon	Fruit	Kogi	2.53794147788546
Adenine	785	Lemon	Fruit	Kogi	1.74095138543371
Adenine	786	Lime	Fruit	Kogi	1.23278635123205
Adenine	787	Lime	Fruit	Kogi	1.92077861769572
Adenine	788	Lime	Fruit	Kogi	3.08480351749356
Adenine	789	Lime	Fruit	Kogi	3.10738362736413
Adenine	790	Lime	Fruit	Kogi	1.86493092482379
Adenine	791	Lime	Fruit	Kogi	1.94875483266242
Adenine	792	Lime	Fruit	Kogi	2.59839601305508
Adenine	793	Lime	Fruit	Kogi	2.50417446761219
Adenine	794	Lime	Fruit	Kogi	1.76196580166035
Adenine	795	Lime	Fruit	Kogi	3.02829583099137
Adenine	796	Orange	Fruit	Kogi	1.64512636741876
Adenine	797	Orange	Fruit	Kogi	2.89073869395736
Adenine	798	Orange	Fruit	Kogi	3.02346666935792
Adenine	799	Orange	Fruit	Kogi	4.57823208764337
Adenine	800	Orange	Fruit	Kogi	2.85149245748751
Adenine	801	Orange	Fruit	Kogi	3.11308785864917
Adenine	802	Orange	Fruit	Kogi	4.40927875128747
Adenine	803	Orange	Fruit	Kogi	1.3556771035746
Adenine	804	Pineapple	Fruit	Kogi	1.49130568211334
Adenine	805	Pineapple	Fruit	Kogi	1.69544772688906
Adenine	806	Pineapple	Fruit	Kogi	2.01963058105011
Adenine	807	Pineapple	Fruit	Kogi	3.86994472698908
Adenine	808	Watermelon	Fruit	Kogi	4.54165332017198
Adenine	809	Watermelon	Fruit	Kogi	3.61747176750259
Adenine	810	Watermelon	Fruit	Kogi	1.34954803376734
Adenine	811	Watermelon	Fruit	Kogi	4.71071972426299
Adenine	812	Watermelon	Fruit	Kogi	4.90014417068146
Adenine	813	Watermelon	Fruit	Kogi	4.82300367713788
Adenine	814	Watermelon	Fruit	Kogi	3.97993829528702
Adenine	815	Watermelon	Fruit	Kogi	3.81632588978082
Adenine	816	Watermelon	Fruit	Kogi	4.1509573754873
Adenine	817	Watermelon	Fruit	Kogi	5.75779197673744
Adenine	819	Nectar	Flower	Kogi	1.94913760559485
Adenine	820	Tree Bark	Tree	Kogi	2.23070284260462
Adenine	821	Tree Bark	Tree	Kogi	1.23223499542656
Adenine	825	Rain Water	Water	Kogi	2.50131282539642
Adenine	826	Rain Water	Water	Kogi	1.73053687595328
Adenine	835	River Water	Water	Kogi	3.57400302980826
Adenine	836	River Water	Water	Kogi	1.63623953680543
Adenine	837	River Water	Water	Kogi	0.946180385641813
Adenine	838	River Water	Water	Kogi	1.7084987450195
Adenine	839	River Water	Water	Kogi	1.52959619639521
Adenine	842	River Water	Water	Kogi	1.70217559741768
Adenine	844	Cassava	Vegetable	Kogi	2.87455441057752
Adenine	845	Cassava	Vegetable	Kogi	2.67801146319938
Adenine	846	Cassava	Vegetable	Kogi	2.27469857527329
Adenine	847	Cassava	Vegetable	Kogi	3.79399477668383
Adenine	849	Cassava	Vegetable	Kogi	2.57142590460663
Adenine	850	Cassava	Vegetable	Kogi	1.42830616583922
Adenine	851	Garden Egg, White	Vegetable	Kogi	3.15934257301574
Adenine	852	Garden Egg, White	Vegetable	Kogi	2.98030548825586
Adenine	854	Garden Egg, White	Vegetable	Kogi	4.94609380538382
Adenine	855	Garden Egg, White	Vegetable	Kogi	3.81695134244645
Adenine	856	Garden Egg, White	Vegetable	Kogi	3.08628085399129
Adenine	857	Garden Egg, White	Vegetable	Kogi	2.16474423276309
Adenine	858	Garden Egg, White	Vegetable	Kogi	2.01235554499467
Adenine	859	Garden Egg, White	Vegetable	Kogi	2.24042081712589
Adenine	861	Garden Egg, Green	Vegetable	Kogi	4.37103927975408
Adenine	862	Garden Egg, Green	Vegetable	Kogi	4.58324540400031
Adenine	864	Garden Egg, Green	Vegetable	Kogi	4.02049946570947
Adenine	865	Garden Egg, Green	Vegetable	Kogi	2.70161461093048
Adenine	866	Garden Egg, Green	Vegetable	Kogi	2.36643491600979
Adenine	867	Garden Egg, Green	Vegetable	Kogi	2.90079756911776
Adenine	868	Garden Egg, Green	Vegetable	Kogi	2.86682901933414
Adenine	869	Garden Egg, Green	Vegetable	Kogi	2.90204119692121
Adenine	870	Guava	Fruit	Plateau	2.83460852159527
Adenine	871	Guava	Fruit	Plateau	3.15916902232165
Adenine	873	Guava	Fruit	Plateau	5.91538052785439
Adenine	874	Guava	Fruit	Plateau	1.45725520356019
Adenine	875	Lemon	Fruit	Plateau	2.49911705950486
Adenine	876	Lemon	Fruit	Plateau	2.87886229272322
Adenine	877	Lemon	Fruit	Plateau	2.91904176312593
Adenine	878	Lemon	Fruit	Plateau	2.89838828572536
Adenine	879	Lemon	Fruit	Plateau	3.0091977109248
Adenine	880	Nectar, Naked lily	Flower	Plateau	NA
Adenine	881	Nectar, Naked lily	Flower	Plateau	NA
Adenine	882	Nectar, Naked lily	Flower	Plateau	1.74142958017098
Adenine	883	Nectar, Naked lily	Flower	Plateau	1.34605597496869
Adenine	884	Nectar, Naked lily	Flower	Plateau	1.230025573282
Adenine	885	Nectar, Sunflower	Flower	Plateau	1.75562985961577
Adenine	887	Nectar, Sunflower	Flower	Plateau	2.65092860276998
Adenine	888	Nectar, Sunflower	Flower	Plateau	2.86118342565356
Adenine	889	Nectar, Sunflower	Flower	Plateau	1.67106191815265
Adenine	890	Nectar, Sunflower	Flower	Plateau	2.56043798295131
Adenine	891	Tree Bark of Mango	Tree	Plateau	2.6124024541303
Adenine	892	Tree Bark of Mango	Tree	Plateau	1.63040262952612
Adenine	893	Tree Bark of Mango	Tree	Plateau	2.14766272865413
Adenine	895	Tree Bark of Mango	Tree	Plateau	2.77742974851108
Adenine	896	Tree Bark of Mango	Tree	Plateau	1.98688226422712
Adenine	897	Tree Bark	Tree	Plateau	2.86307098399565
Adenine	898	Tree Bark	Tree	Plateau	2.7296583849048
Adenine	899	Tree Bark	Tree	Plateau	3.06799344814477
Adenine	900	Tree Bark	Tree	Plateau	2.50419003412459
Adenine	901	Tree Bark	Tree	Plateau	3.47962310828412
Adenine	902	Tree Bark	Tree	Plateau	2.62821390602909
Adenine	903	Tree Bark	Tree	Plateau	3.88517994676441
Adenine	904	Tree Bark	Tree	Plateau	2.62995156989941
Adenine	905	Tree Bark	Tree	Plateau	3.29701577649305
Adenine	906	Tree Bark	Tree	Plateau	3.15981163949398
Adenine	907	Tree Bark	Tree	Plateau	2.39279558376584
Adenine	908	Tree Bark	Tree	Plateau	2.63796559826392
Adenine	909	Tree Bark	Tree	Plateau	2.85191063893816
Adenine	910	Tree Bark	Tree	Plateau	2.53832081878224
Adenine	911	Tree Bark	Tree	Plateau	1.23350974261053
Adenine	912	Tree Bark	Tree	Plateau	1.73627006683476
Adenine	913	Soil	Soil	Plateau	3.41997586402736
Adenine	914	Soil	Soil	Plateau	2.62727174247831
Adenine	915	Soil	Soil	Plateau	2.83968435768391
Adenine	916	Soil	Soil	Plateau	2.66972228366655
Adenine	917	Soil	Soil	Plateau	2.79217583291346
Adenine	918	Well Water	Water	Plateau	2.80440206530503
Adenine	919	Well Water	Water	Plateau	3.12978755565363
Adenine	920	Sour sop	Fruit	Plateau	2.66934281048299
Adenine	921	Sour sop	Fruit	Plateau	4.59437515999654
Adenine	923	Sour sop	Fruit	Plateau	1.1037410119487
Adenine	924	Sour sop	Fruit	Plateau	3.86874579009171
Adenine	926	Tumeric	Vegetable	Plateau	1.62434724297696
Adenine	927	Tumeric	Vegetable	Plateau	2.22154969394866
Adenine	928	Tumeric	Vegetable	Plateau	2.84821485278604
Adenine	929	Moringa	Vegetable	Plateau	3.6412382459805
Adenine	930	Moringa	Vegetable	Plateau	2.63539321017075
Adenine	931	Moringa	Vegetable	Plateau	2.45542242453491
Adenine	932	Moringa	Vegetable	Plateau	2.5711874258185
Adenine	933	Moringa	Vegetable	Plateau	3.60203749034605
Adenine	971	Water Apple	Fruit	Kwara	1.8458188101679
Adenine	973	Coconut	Nut	Kwara	1.80287449898322
Adenine	974	Orange	Fruit	Kwara	2.5224709851504
Adenine	975	Orange	Fruit	Kwara	2.42802048516617
Adenine	979	Pineapple	Fruit	Kwara	2.17369762183857
Adenine	980	Tangerine	Fruit	Kwara	1.80914185085599
Adenine	981	Tangerine	Fruit	Kwara	1.50374040917311
Adenine	983	Watermelon	Fruit	Kwara	1.55920833927081
Adenine	984	Rain Water	Water	Kwara	NA
Adenine	985	Tap Water	Water	Kwara	1.50651251166159
Adenine	986	Rain Water	Water	Kwara	2.38728473637822
Adenine	987	Tap Water	Water	Kwara	2.59629457672343
Adenine	988	Orange	Fruit	Kwara	2.62254406024177
Adenine	996	Rain Water	Water	Kwara	1.25670963195747
Adenine	997	Garden Egg, Green	Vegetable	Kwara	1.7383642962359
Adenine	999	Tiger Nut	Nut	Kwara	2.31457910766961
Alanine	1001	Small Nuts	Nut	Adamawa	2.86985877867609
Alanine	1002	Small Nuts	Nut	Adamawa	2.39176836498029
Alanine	1003	Small Nuts	Nut	Adamawa	2.38574873888373
[truncated: 133,729 more rows]
