# Supplementary material for: Lactose-assimilating yeasts with high fatty acid accumulation uncovered by untargeted bioprospecting
Source: Appl Environ Microbiol. 2024 Dec 31;91(1):e01615-24. doi: 10.1128/aem.01615-24 (PMC11784187; doi:10.1128/aem.01615-24)
Supplement: Table S3 — Cell dry-weight values. [file aem.01615-24-s0005.txt]

Species	Strain.ID	Dryweight.grams	Lipid.percent	Lipids.grams.per.liter	Dryweight.grams_sd	Lipid.percent_sd	Lipids.grams.per.liter_sd
Apiotrichum mycotoxinovorans	16	0.149366667	40.36666667	2.011111111	0.005052062	1.844812547	0.160046289
Apiotrichum mycotoxinovorans	17	0.165966667	34.6	1.911111111	0.007476853	2.107130751	0.032375117
Sungouiella intermedia	33	0.076066667	12.33333333	0.313333333	0.002914332	1.418919777	0.04055175
Sungouiella pseudointermedia	32	0.0993	10.96666667	0.357777778	0.021358605	1.70098011	0.06551788
Cutaneotrichosporon curvatum	3	0.1528	31.4	1.6	0.028279321	0.6	0.303699413
Moesziomyces antarcticus	237	0.047766667	33.83333333	0.538888889	0.000971253	0.950438495	0.015752719
Papiliotrema flavescens	37	0.116533333	16.36666667	0.634444445	0.01168004	0.680685929	0.063625059
Papiliotrema laurentii	8	0.136233333	36.06666667	1.637777778	0.001665333	1.00166528	0.036565517
Papiliotrema laurentii	139	0.117733333	26.26666667	1.045555555	0.015672375	5.996943666	0.362051766
Papiliotrema rajasthanensis	148	0.093766667	13.03333333	0.408888889	0.007303652	0.404145188	0.044011783
Rhodotorula dairenensis	101	0.1081	16.76666667	0.604444444	0.016441107	0.321455025	0.102487578
Trichosporon asahii	18	0.04945	17.25	0.283333334	0.002192031	3.040559159	0.037712361
Trichosporon asahii	103	0.022533333	25.63333333	0.188888889	0.005987765	4.215843134	0.034694433
Ustilago abaconensis	238	0.059666667	28.26666667	0.562222222	0.002050203	2.631222783	0.055008416
